# Supplementary material for: Transcriptome Analysis of Paraburkholderia phymatum under Nitrogen Starvation and during Symbiosis with Phaseolus Vulgaris
Source: Genes (Basel). 2017 Dec 15;8(12):389. doi: 10.3390/genes8120389 (PMC5748707; doi:10.3390/genes8120389)
Supplement: Supplementary file 1 [file genes-08-00389-s001.zip]

Archive with 5 entries (5 files):
- Supplementary material/Figure_S1.tiff
- Supplementary material/Table S1.docx
- Supplementary material/Table S2.xlsx
- Supplementary material/Table S3.xlsx
- Supplementary material/Table S4.xlsx
