# Supplementary material for: Transcriptome Analysis of Paraburkholderia phymatum under Nitrogen Starvation and during Symbiosis with Phaseolus Vulgaris
Source: Genes (Basel). 2017 Dec 15;8(12):389. doi: 10.3390/genes8120389 (PMC5748707; doi:10.3390/genes8120389)
Supplement: Supplementary file 1 [file genes-08-00389-s001.zip › Supplementary material/Table S2.xlsx]

## Sheet: Lardi et  al., Table S2
Table S2: List of the top 200 differentially regulated genes in nitrogen-starved (S) versus nitrogen-repleted (N) conditions (DESeq analysis; p-value ≤ 0.02, absolute log2 [FC] ≥ 0.87).
Locus ID1	Description1,2	Gene name	log2(S vs N)3	p-value4
Bphy_0011	AraC family transcriptional regulator		2.81416	1.54273e-07
Bphy_0030	phosphoenolpyruvate carboxykinase		-1.52906	0.0046638
Bphy_0092	ATPase		-1.31431	0.00679648
Bphy_0093	carbon-monoxide dehydrogenase		-1.96409	0.00241049
Bphy_0094	acylmolybdopterin binding aldehyde oxidase and xanthine dehydrogenase protein		-1.61716	0.000341271
Bphy_0095	2Fe-2S iron-sulfur cluster binding domain-containing protein		-1.4893	0.000806145
Bphy_0257	ammonium transporter	amtB	3.44203	4.97552e-09
Bphy_0325	sigma 54 modulation protein/30S ribosomal protein S30EA		-1.12068	0.00532057
Bphy_0436	MarR family transcriptional regulator		2.52173	0.00113443
Bphy_0471	protease Do		-1.37642	0.00627056
Bphy_0472	hypothetical protein		-1.37958	0.0201912
Bphy_0491	binding-protein-dependent transport systems inner membrane component		-1.44821	0.00155624
Bphy_0497	xylulokinase		-1.31554	0.00565526
Bphy_0546	diguanylate phosphodiesterase		1.32429	0.00363848
Bphy_0554	hypothetical protein		1.59933	0.00237246
Bphy_0602	coproporphyrinogen III oxidase		-1.39691	0.0172905
Bphy_0628	extracellular solute-binding protein		-1.51474	0.00127613
Bphy_0645	two component LuxR family transcriptional regulator		0.943004	0.0206735
Bphy_0672	hypothetical protein		2.34399	0.00457665
Bphy_0684	acyl-CoA dehydrogenase domain-containing protein		2.76407	0.00137566
Bphy_0767	radical SAM domain-containing protein		1.38793	0.0132091
Bphy_0860	ABC transporter-like protein		-1.06423	0.0213244
Bphy_0893	hypothetical protein		NA	0.00627064
Bphy_0900	aldose 1-epimerase		-1.47207	0.00625947
Bphy_1007	hypothetical protein		INF	0.00263589
Bphy_1016	hypothetical protein		-2.36855	1.28378e-05
Bphy_1071	acyltransferase 3		1.89767	0.00363452
Bphy_1150	ABC-type sugar transport system periplasmic component-like protein		-1.50434	0.0079425
Bphy_1222	hypothetical protein		-2.04142	0.0123217
Bphy_1237	periplasmic binding protein/LacI transcriptional regulator		-1.87612	0.000426153
Bphy_1427	dihydrodipicolinate synthase		-0.907566	0.0214879
Bphy_1467	phasin family protein		3.00894	1.98794e-05
Bphy_1479	nitrogen metabolism transcriptional regulator NtrC	ntrC	3.28016	2.84208e-06
Bphy_1507	response regulator receiver protein		-2.29597	0.0136775
Bphy_1508	two component LuxR family transcriptional regulator		-2.57155	6.99901e-05
Bphy_1509	Ferritin Dps family protein		-3.08544	1.51201e-11
Bphy_1510	hypothetical protein		-3.23912	4.69144e-06
Bphy_1511	hypothetical protein		-3.24043	7.53983e-06
Bphy_1598	monosaccharide-transporting ATPase		-2.04294	0.00214577
Bphy_1600	ribokinase-like domain-containing protein		-1.59477	0.0197059
Bphy_1642	hypothetical protein		1.98294	0.00999157
Bphy_1946	MotA/TolQ/ExbB proton channel		-2.0915	0.00483354
Bphy_1956	hypothetical protein		-4.35864	0.00475885
Bphy_2145	alpha,alpha-trehalose-phosphate synthase		-1.32335	0.0033511
Bphy_2150	hypothetical protein		-1.69131	0.00656986
Bphy_2175	3-ketoacyl-(acyl-carrier-protein) reductase	fabG	-1.28638	0.0211511
Bphy_2233	phosphoadenosine phosphosulfate reductase		-1.33316	0.00425734
Bphy_2251	urea ABC transporter urea binding protein		4.10481	1.98294e-08
Bphy_2252	urea ABC transporter permease UrtB	urtB	4.7075	4.14727e-06
Bphy_2253	urea ABC transporter permease UrtC	urtC	3.56646	7.08744e-05
Bphy_2254	urea ABC transporter ATP-binding protein UrtD	urtD	2.14451	0.00147334
Bphy_2257	extracellular solute-binding protein		4.3874	2.4517e-06
Bphy_2258	urease subunit gamma	ureA	3.60481	8.93838e-05
Bphy_2338	methyl-accepting chemotaxis sensory transducer		7.28834	3.62662e-31
Bphy_2471	GDP-mannose 4,6-dehydratase		-1.51259	0.00171489
Bphy_2472	exopolysaccharide transport protein family		-1.28058	0.011606
Bphy_2473	polysaccharide export protein		-1.43496	0.0177529
Bphy_2474	undecaprenyl-phosphate glucose phosphotransferase		-1.83084	0.00465384
Bphy_2480	AraC family transcriptional regulator		-1.37891	0.012725
Bphy_2573	extracellular solute-binding protein		-1.14062	0.017372
Bphy_2584	hypothetical protein		-4.84614	0.00964181
Bphy_2615	monosaccharide-transporting ATPase		-1.83136	0.000214626
Bphy_2639	ribonucleotide-diphosphate reductase subunit alpha		-0.946259	0.0169975
Bphy_2668	cell division protein FtsZ	ftsZ	-1.41006	0.00539342
Bphy_2689	phenylacetic acid degradation protein paaN	paaN	-1.3018	0.00581586
Bphy_2690	beta-ketoadipyl CoA thiolase		-1.8583	0.00470931
Bphy_2700	anthranilate phosphoribosyltransferase	trpD	-1.76439	0.00999024
Bphy_2709	glycerol-3-phosphate transporter periplasmic binding protein		-0.985426	0.0191109
Bphy_2784	integral membrane sensor signal transduction histidine kinase		NA	0.0202019
Bphy_2843	elongation factor G		-1.01096	0.0205055
Bphy_2866	4-hydroxyphenylpyruvate dioxygenase		-2.1675	0.000186584
Bphy_2869	malic enzyme		-1.35952	0.00444568
Bphy_2914	extracellular solute-binding protein		-1.20217	0.00924958
Bphy_2937	flagellar basal body-associated protein FliL	fliL	1.51203	0.00771986
Bphy_2980	group 1 glycosyl transferase		-1.26788	0.00290033
Bphy_2998	TPR domain-containing protein		1.40136	0.00915283
Bphy_3033	F0F1 ATP synthase subunit A		-0.947846	0.0206609
Bphy_3043	extracellular ligand-binding receptor		-1.65803	0.00959876
Bphy_3047	extracellular ligand-binding receptor		-1.0538	0.00559026
Bphy_3085	hypothetical protein		-1.48262	0.0200133
Bphy_3211	porin		-1.83379	0.0200413
Bphy_3222	Rieske (2Fe-2S) domain-containing protein		NA	0.00373068
Bphy_3445	response regulator receiver/ANTAR domain-containing protein		1.91934	0.00850393
Bphy_3447	choline ABC transporter, periplasmic binding protein		2.47796	0.00219461
Bphy_3464	amidohydrolase 2		-2.00095	0.0012604
Bphy_3592	monosaccharide-transporting ATPase		-1.58227	0.0170184
Bphy_3642	hypothetical protein		-4.0548	0.0167002
Bphy_3662	hypothetical protein		1.20187	0.0200653
Bphy_3664	sulphate transporter		1.47966	0.00378079
Bphy_3665	carbonate dehydratase		1.75083	0.00140003
Bphy_3684	hypothetical protein		1.40846	0.000972088
Bphy_3685	phosphate acetyltransferase		2.09349	0.000158749
Bphy_3697	uroporphyrin-III C-methyltransferase		3.26394	0.00639774
Bphy_3724	undecaprenyl-phosphate glucose phosphotransferase		-1.90921	0.000498181
Bphy_3725	mannose-1-phosphate guanylyltransferase/mannose-6-phosphate isomerase		-1.37751	0.00311409
Bphy_3971	cytochrome o ubiquinol oxidase subunit IV		-1.29205	0.00489163
Bphy_3972	hypothetical protein		-1.51386	0.00295933
Bphy_3973	proton-translocating NADH-quinone oxidoreductase, chain M		2.61092	0.00152626
Bphy_3974	ABC-type nitrate/sulfonate/bicarbonate transport systems periplasmic components-like protein		4.6833	0.000375935
Bphy_3976	ABC transporter related		3.2635	0.0142055
Bphy_3977	hypothetical protein		4.33526	2.4543e-06
Bphy_3978	hypothetical protein		2.48179	0.000346286
Bphy_4004	extracellular solute-binding protein		-1.26416	0.00771605
Bphy_4007	ABC transporter related		-1.36981	0.0194038
Bphy_4036	lysine/ornithine N-monooxygenase		-1.69995	0.00203909
Bphy_4037	hypothetical protein		-2.25323	0.00866594
Bphy_4039	amino acid adenylation domain-containing protein		-1.51744	0.00263889
Bphy_4183	YceI family protein		5.2309	0.019662
Bphy_4203	putative lipoprotein		0.866789	0.0189743
Bphy_4255	2-keto-4-pentenoate hydratase-like protein		-8.26868	0.000161381
Bphy_4313	polyhydroxyalkanoate depolymerase, intracellular		3.89389	7.26601e-10
Bphy_4314	glutathione S-transferase domain-containing protein		2.8653	0.00277306
Bphy_4315	methyl-accepting chemotaxis sensory transducer		2.87386	0.000846708
Bphy_4407	PHB depolymerase family esterase		1.78596	0.000670049
Bphy_4467	hypothetical protein		-2.63819	0.000571316
Bphy_4511	hypothetical protein		1.85342	1.66504e-05
Bphy_4526	transcriptional regulator		-2.74212	1.89056e-07
Bphy_4527	two component transcriptional regulator		-1.40174	0.00320102
Bphy_4528	histidine kinase dimerisation/phosphoacceptor		-1.78029	0.0137672
Bphy_4530	response regulator receiver sensor signal transduction histidine kinase		-1.52271	0.00457276
Bphy_4543	gamma-glutamyltransferase		1.98202	0.00501315
Bphy_4546	dihydroorotase		2.12943	0.00207295
Bphy_4555	ABC transporter related		7.21114	0.000191825
Bphy_4556	polar amino acid ABC transporter, inner membrane subunit		INF	0.00176886
Bphy_4557	polar amino acid ABC transporter, inner membrane subunit		2.99715	0.00272731
Bphy_4562	radical SAM domain-containing protein		4.5973	0.00676108
Bphy_4614	hemerythrin HHE cation binding domain-containing protein		-1.30012	0.012626
Bphy_4615	hypothetical protein		NA	0.0132485
Bphy_4682	hypothetical protein		-1.60369	0.00277933
Bphy_4726	hypothetical protein		2.03465	0.0027045
Bphy_4751	hypothetical protein		-1.72069	0.00845408
Bphy_4773	hypothetical protein		-1.44089	0.0208513
Bphy_4774	oxidoreductase alpha (molybdopterin) subunit		-1.97647	0.00011075
Bphy_4894	endoribonuclease L-PSP		1.92476	7.02359e-06
Bphy_4895	AraC family transcriptional regulator		3.96465	5.00094e-05
Bphy_5031	GCN5-related N-acetyltransferase		NA	0.0182834
Bphy_5146	extracellular solute-binding protein		5.1134	0.0118605
Bphy_5148	AraC family transcriptional regulator		2.81819	3.42051e-07
Bphy_5199	hypothetical protein		NA	0.00759347
Bphy_5255	phosphatidylserine decarboxylase-related		-2.23975	0.013475
Bphy_5298	PfpI family intracellular peptidase		-1.52991	0.00626291
Bphy_5299	hypothetical protein		-1.74453	0.012013
Bphy_5303	transport-associated		-1.55487	0.0106035
Bphy_5337	putative lipoprotein		-1.27537	0.0150348
Bphy_5372	extracellular solute-binding protein		-1.53029	0.00465309
Bphy_5411	endonuclease/exonuclease/phosphatase		NA	2.11098e-06
Bphy_5413	hypothetical protein		-2.36576	0.000388809
Bphy_5512	poly (3-hydroxybutyrate) depolymerase		2.62827	7.50274e-08
Bphy_5513	hypothetical protein		2.42335	6.06147e-05
Bphy_5515	inner membrane ABC transporter permease protein YjfF	yjfF	2.29618	2.45358e-06
Bphy_5529	phosphoesterase		-2.53038	3.40385e-05
Bphy_5582	diguanylate cyclase		INF	0.00551707
Bphy_5651	GCN5-related N-acetyltransferase		1.79493	0.0110741
Bphy_5658	major facilitator transporter		4.57114	2.01235e-09
Bphy_5659	nitrite reductase (NAD(P)H), large subunit		3.69883	3.59223e-08
Bphy_5660	nitrite reductase (NAD(P)H), small subunit		INF	0.00105722
Bphy_5661	molybdopterin oxidoreductase		4.87474	3.65306e-09
Bphy_5699	hypothetical protein		-2.20392	0.000839693
Bphy_5720	isochorismatase hydrolase		-3.76896	2.18407e-08
Bphy_5726	hypothetical protein		-2.972	0.0160116
Bphy_5855	bifunctional aconitate hydratase 2/2-methylisocitrate dehydratase		1.31349	0.00790191
Bphy_5900	binding-protein-dependent transport systems inner membrane component		3.27267	9.92241e-09
Bphy_5901	binding-protein-dependent transport systems inner membrane component		3.43202	4.28715e-06
Bphy_5902	ABC spermidine/putrescine transporter, periplasmic ligand binding protein		3.33757	0.00599462
Bphy_5903	ABC transporter related		2.4758	0.000114741
Bphy_6063	hypothetical protein		NA	0.00301066
Bphy_6090	extracellular solute-binding protein		INF	1.06918e-05
Bphy_6135	transposase IS4 family protein		NA	7.56696e-05
Bphy_6303	GntR family transcriptional regulator		3.43608	0.00219302
Bphy_6320	excinuclease ABC, A subunit		-1.32955	0.00513827
Bphy_6411	major facilitator transporter		-1.35465	0.00189223
Bphy_6439	hypothetical protein		1.36879	0.00369463
Bphy_6444	hypothetical protein		1.53146	0.00273078
Bphy_6445	ornithine decarboxylase		1.04148	0.00772969
Bphy_6447	lysine decarboxylase		0.890806	0.010021
Bphy_6490	Fis family GAF modulated sigma54 specific transcriptional regulator		-1.65081	0.000206204
Bphy_6492	dihydropteroate synthase DHPS		-1.64886	0.0198391
Bphy_6554	LysR family transcriptional regulator		1.55964	0.00602875
Bphy_6556	hypothetical protein		1.89822	0.00937332
Bphy_6558	two component LuxR family transcriptional regulator		-1.91117	0.00847214
Bphy_6561	hypothetical protein		-2.75477	0.000468534
Bphy_6562	hypothetical protein		-3.97143	3.33231e-05
Bphy_6634	hypothetical protein		NA	0.0213713
Bphy_6811	LysR family transcriptional regulator		-1.11985	0.0153653
Bphy_6812	amidohydrolase 2		NA	0.00450749
Bphy_6906	diguanylate phosphodiesterase		-1.04481	0.00915376
Bphy_6978	peptidase C26		-2.2805	0.0136201
Bphy_6980	ferredoxin		NA	0.000641604
Bphy_6981	glutamine synthetase catalytic region		-3.6615	2.41359e-09
Bphy_6983	GntR family transcriptional regulator		-1.979	0.00439098
Bphy_7033	signal-transduction protein		-1.76021	0.00946304
Bphy_7064	extracellular solute-binding protein		-1.52192	0.00369877
Bphy_7077	hypothetical protein		NA	0.000206831
Bphy_7108	hypothetical protein		-1.67138	0.000152358
Bphy_7133	hypothetical protein		-1.3418	0.0157369
Bphy_7237	methyltransferase type 11		9.28865	0.0017463
Bphy_7238	response regulator receiver protein		1.36488	0.014276
Bphy_7720	nodulation ABC transporter NodI	nodI	NA	0.0010289
Bphy_7721	glycosyl transferase family protein		-1.18308	0.0140986
Bphy_7773	hypothetical protein		1.73067	0.00937359
1Locus identifier and annotation are given according to the data in GenBank (NC_010622.1, NC_010623.1, NC_010625.1, NC_010627.1).
2Only genes with a given description are listed.
3Logarithm (base two) of the fold change in expression for comparison of the wild-type strain grown in nitrogen-starved (S) and nitrogen-replete (N) conditions:
	NA, the read number for the nitrogen-starved conditions was 0;
	INF, the read number for the wild type grown under nitrogen-replete conditions was 0.
4p-value calculated with DESeq analysis.
