# Supplementary material for: Transcriptome Analysis of Paraburkholderia phymatum under Nitrogen Starvation and during Symbiosis with Phaseolus Vulgaris
Source: Genes (Basel). 2017 Dec 15;8(12):389. doi: 10.3390/genes8120389 (PMC5748707; doi:10.3390/genes8120389)
Supplement: Supplementary file 1 [file genes-08-00389-s001.zip › Supplementary material/Table S3.xlsx]

## Sheet: Lardi et al., Table S3
Table S3: List of the top 500 differentially regulated genes in bacteroids compared to free-living conditions (DESeq analysis; p-value ≤ 0.01 and absolute log2(Fold change) ≥ 1.6).
Locus ID1	Description1,2	Gene name	log2(Bacteroids vs Free-living)3	p-value4
Bphy_0045	queuosine biosynthesis protein QueD	queD	-3.50636	0.00038341
Bphy_0078	S-adenosylmethionine synthetase		-1.54911	0.0116615
Bphy_0095	2Fe-2S iron-sulfur cluster binding domain-containing protein		-1.62476	0.0102496
Bphy_0120	beta-lactamase domain-containing protein		-1.80193	0.00861619
Bphy_0127	hypothetical protein		-2.24358	0.00181985
Bphy_0167	hypothetical protein		5.05647	3.73896e-10
Bphy_0294	glutamine--fructose-6-phosphate transaminase		2.33472	0.00212073
Bphy_0295	phosphoenolpyruvate-protein phosphotransferase		2.55411	0.00347647
Bphy_0349	hypothetical protein		-3.1267	2.53714e-05
Bphy_0416	XRE family transcriptional regulator		7.80782	2.44702e-18
Bphy_0418	HAD family hydrolase		2.57492	0.00239538
Bphy_0422	hypothetical protein		2.37912	0.00237335
Bphy_0437	major facilitator transporter		2.41924	0.000527259
Bphy_0471	protease Do		-2.50863	0.000220562
Bphy_0554	hypothetical protein		3.32146	0.000717494
Bphy_0562	hypothetical protein		2.84418	0.00639637
Bphy_0602	coproporphyrinogen III oxidase		3.85304	0.00461974
Bphy_0615	lytic transglycosylase		-2.52079	0.000432802
Bphy_0675	hypothetical protein		-3.27631	4.47863e-07
Bphy_0799	putative signal peptide protein		-2.87753	1.60733e-05
Bphy_0800	hypothetical protein		-2.16229	0.000337569
Bphy_0821	Rieske (2Fe-2S) domain-containing protein		-2.86799	4.72113e-05
Bphy_0848	CsbD family protein		-4.10378	5.92976e-08
Bphy_0882	phosphate ABC transporter periplasmic phosphate-binding protein		4.33206	1.52316e-05
Bphy_0883	phosphate transporter permease subunit PstC	pstC	2.50614	0.00125872
Bphy_0885	phosphate transporter ATP-binding protein	pstB	2.5742	0.000605865
Bphy_0887	two component transcriptional regulator		2.27039	0.0066061
Bphy_0891	hypothetical protein		3.94066	1.81418e-05
Bphy_0986	hypothetical protein		-1.93908	0.00895431
Bphy_0988	AsmA family protein		-1.9894	0.00289978
Bphy_1016	hypothetical protein		-2.10624	0.00117102
Bphy_1107	hypothetical protein		5.63246	0.0113847
Bphy_1171	class III aminotransferase		3.56323	0.00139701
Bphy_1172	hypothetical protein		6.46707	2.24326e-12
Bphy_1173	hypothetical protein		5.58108	3.58952e-10
Bphy_1174	hypothetical protein		5.26665	5.66879e-06
Bphy_1202	Pyrrolo-quinoline quinone		2.44444	0.00832781
Bphy_1211	hypothetical protein		5.00616	8.67707e-09
Bphy_1219	hypothetical protein		4.03695	0.00634465
Bphy_1283	2-nitropropane dioxygenase		4.3295	3.59078e-07
Bphy_1320	hypothetical protein		-3.10761	1.45685e-05
Bphy_1368	isocitrate lyase		3.0896	5.55657e-05
Bphy_1379	NLP/P60 protein		-1.91792	0.00815086
Bphy_1427	dihydrodipicolinate synthase		-1.98118	0.00308642
Bphy_1467	phasin family protein		2.56523	0.00177814
Bphy_1469	dihydrolipoamide acetyltransferase		-1.63283	0.0118565
Bphy_1479	nitrogen metabolism transcriptional regulator NtrC	ntrC	2.65918	0.00735858
Bphy_1500	LacI family transcription regulator		3.85806	0.00231255
Bphy_1504	ABC transporter-like protein		2.51062	0.0113831
Bphy_1539	benzoyl-CoA oxygenase subunit BoxB	boxB	2.7009	0.00310271
Bphy_1545	hypothetical protein		4.56563	1.49375e-07
Bphy_1546	phospholipase C		3.21257	0.000203175
Bphy_1625	transcriptional regulator CysB-like protein		3.16628	0.000387201
Bphy_1627	sulfate ABC transporter inner membrane subunit CysW	cysW	2.22504	0.00207088
Bphy_1629	sulfate ABC transporter periplasmic sulfate-binding protein		5.16274	2.10499e-07
Bphy_1642	hypothetical protein		3.45691	5.26862e-05
Bphy_1647	ABC transporter-like protein		5.8971	1.87153e-12
Bphy_1648	binding-protein-dependent transport systems inner membrane component		3.30288	0.000107134
Bphy_1649	alkanesulfonate monooxygenase		5.9621	3.65518e-08
Bphy_1650	hypothetical protein		5.93599	0.00821554
Bphy_1669	Crp/FNR family transcriptional regulator		3.3284	7.52012e-05
Bphy_1672	amino acid adenylation domain-containing protein		4.94092	5.08644e-08
Bphy_1674	hypothetical protein		2.42647	0.00272728
Bphy_1680	group 1 glycosyl transferase		4.13916	0.000206576
Bphy_1681	group 1 glycosyl transferase		4.56666	0.000236078
Bphy_1683	acyltransferase 3		2.80725	0.00396994
Bphy_1684	FkbH like protein		4.68158	2.77519e-05
Bphy_1689	exopolysaccharide transport protein family		3.43267	0.00070538
Bphy_1690	polysaccharide export protein		4.59112	1.48327e-05
Bphy_1691	exopolysaccharide biosynthesis polyprenyl glycosylphosphotransferase		6.81563	6.92859e-06
Bphy_1692	hypothetical protein		INF	6.48257e-06
Bphy_1765	hypothetical protein		-2.48446	0.000244773
Bphy_1777	diguanylate cyclase/phosphodiesterase		-1.73437	0.010636
Bphy_1780	cationic amino acid ABC transporter periplasmic binding protein		3.56041	0.00200194
Bphy_1822	hypothetical protein		-1.78548	0.00799259
Bphy_1846	hypothetical protein		7.81236	0.00489949
Bphy_1847	hypothetical protein		3.12555	0.00400402
Bphy_1848	2-oxoacid dehydrogenase subunit E1		2.91912	0.000862985
Bphy_1966	hypothetical protein		6.00232	6.56382e-07
Bphy_2027	metallophosphoesterase		7.5315	1.34407e-13
Bphy_2028	group 1 glycosyl transferase		5.92268	8.13286e-13
Bphy_2033	hypothetical protein		2.9645	0.00571876
Bphy_2034	hypothetical protein		4.65838	1.1132e-05
Bphy_2035	threonyl/alanyl tRNA synthetase SAD		2.5826	0.00215936
Bphy_2091	hypothetical protein		-3.01156	0.00445801
Bphy_2117	GntR family transcriptional regulator		2.39539	0.000852065
Bphy_2132	resolvase domain-containing protein		-2.80535	0.00237855
Bphy_2144	hypothetical protein		2.203	0.00367269
Bphy_2148	two component, sigma54 specific, Fis family transcriptional regulator		-1.67218	0.00715863
Bphy_2150	hypothetical protein		-2.83996	9.50572e-05
Bphy_2165	polar amino acid ABC transporter inner membrane subunit		-2.90114	0.00641742
Bphy_2231	sulfate adenylyltransferase large subunit		2.28415	0.00377918
Bphy_2232	sulfate adenylyltransferase subunit 2		2.05939	0.00882813
Bphy_2234	hypothetical protein		2.31765	0.00704905
Bphy_2251	urea ABC transporter urea binding protein		1.9895	0.00433761
Bphy_2252	urea ABC transporter permease UrtB	urtB	2.07678	0.0085528
Bphy_2272	FAD linked oxidase domain-containing protein		2.89917	0.00406303
Bphy_2273	short chain dehydrogenase		5.02955	0.000520241
Bphy_2282	hypothetical protein		2.81617	0.0122803
Bphy_2333	chaperonin GroEL	groEL	2.04777	0.00502848
Bphy_2335	putative GAF sensor protein		2.18845	0.00869903
Bphy_2336	hypothetical protein		3.06568	0.000819811
Bphy_2348	hypothetical protein		-2.15601	0.00239683
Bphy_2349	binding-protein-dependent transport systems inner membrane component		-2.35727	0.000939677
Bphy_2415	hypothetical protein		3.56759	0.0005061
Bphy_2441	putative transmembrane protein		-2.64336	0.000449086
Bphy_2455	translocation protein TolB	tolB	-2.47943	0.00014363
Bphy_2461	acyltransferase 3		3.0036	0.00869919
Bphy_2462	acyltransferase 3		3.89228	1.36972e-05
Bphy_2464	group 1 glycosyl transferase		2.91337	0.0120854
Bphy_2465	FAD dependent oxidoreductase		3.522	3.76027e-05
Bphy_2467	hypothetical protein		2.82064	0.001343
Bphy_2468	putative glycosyl transferase		2.53443	0.0073304
Bphy_2470	NAD-dependent epimerase/dehydratase		3.14043	0.00053852
Bphy_2472	exopolysaccharide transport protein family		2.09501	0.00702803
Bphy_2474	undecaprenyl-phosphate glucose phosphotransferase		2.49582	0.00239418
Bphy_2475	mannose-1-phosphate guanylyltransferase/mannose-6-phosphate isomerase		2.98384	0.000415804
Bphy_2476	AraC family transcriptional regulator		2.4392	0.00141721
Bphy_2521	catalase		4.93571	2.34388e-07
Bphy_2696	ribulose-phosphate 3-epimerase		-2.15288	0.00231351
Bphy_2787	glutamate synthase subunit beta	gltD	1.93422	0.0106902
Bphy_2864	GCN5-like N-acetyltransferase		4.20724	3.16237e-07
Bphy_2926	flagellar biosynthetic protein FlhB		-4.27289	0.00147199
Bphy_2931	flagellar MS-ring protein	fliF	-3.20417	2.97433e-06
Bphy_2933	flagellar assembly protein H	fliH	-2.24244	0.00457563
Bphy_2934	FliI/YscN family ATPase		-2.79282	8.85632e-05
Bphy_2935	flagellar export protein FliJ	fliJ	-3.44066	2.27281e-05
Bphy_2936	flagellar hook-length control protein		-3.6836	4.21989e-07
Bphy_2937	flagellar basal body-associated protein FliL	fliL	-5.06043	1.63634e-10
Bphy_2938	flagellar motor switch protein FliM	fliM	-2.06316	0.00802689
Bphy_2940	flagellar biosynthesis protein FliO	fliO	-2.70466	0.00916939
Bphy_2941	flagellar biosynthesis protein FliP	fliP	-2.83035	0.000798488
Bphy_2945	FlgN family protein		-2.41886	0.00265388
Bphy_2949	flagellar basal body rod protein FlgC	flgC	-3.92441	0.000140922
Bphy_2950	flagellar basal body rod modification protein	flgD	-2.97605	0.00324748
Bphy_2951	flagellar basal body FlaE domain-containing protein		-2.97871	6.27954e-05
Bphy_2952	flagellar basal body rod protein FlgF	flgF	-2.53571	0.00153471
Bphy_2953	flagellar basal body rod protein FlgG	flgG	-3.82823	9.62836e-06
Bphy_2954	flagellar basal body L-ring protein	flgH	-3.3531	2.34596e-06
Bphy_2962	flagellar biosynthesis regulator FlhF	flhF	-3.81892	8.88315e-06
Bphy_2964	flagellar biosynthesis protein FlhB	flhB	-2.81552	0.00106554
Bphy_2975	response regulator receiver protein		-3.07811	0.0106448
Bphy_2976	flagellar motor protein MotB	motB	-2.26459	0.00144925
Bphy_2989	flagellin		-3.57286	5.83464e-06
Bphy_2990	flagellar hook-associated 2 domain-containing protein		-2.68757	8.86619e-05
Bphy_2992	TPR repeat-containing protein		-3.11056	0.00177111
Bphy_2994	type 12 methyltransferase		-3.33619	0.000482564
Bphy_2997	TPR repeat-containing protein		-2.70732	0.000115743
Bphy_2998	TPR domain-containing protein		-3.63195	1.93587e-05
Bphy_3007	type 11 methyltransferase		-3.15966	0.000151302
Bphy_3008	N-acylneuraminate-9-phosphate synthase		-2.7918	0.00614699
Bphy_3009	acylneuraminate cytidylyltransferase		-4.30191	0.0108974
Bphy_3011	polysaccharide biosynthesis protein CapD	capD	-3.48644	1.27615e-05
Bphy_3087	alcohol dehydrogenase		3.93156	0.00298931
Bphy_3116	taurine dioxygenase		5.26744	1.03169e-11
Bphy_3117	heat shock protein DnaJ domain-containing protein		4.51348	2.69241e-08
Bphy_3120	phosphate ABC transporter, periplasmic phosphate-binding protein		4.18189	0.000180071
Bphy_3176	LysR family transcriptional regulator		-2.71045	0.000194454
Bphy_3197	glucose-methanol-choline oxidoreductase		-3.40814	4.85624e-05
Bphy_3199	aromatic hydrocarbon degradation membrane protein		-3.12786	0.0068554
Bphy_3270	hypothetical protein		-3.82688	0.000160204
Bphy_3450	glycine betaine/L-proline ABC transporter, ATPase subunit		2.20358	0.00692344
Bphy_3471	NADPH-dependent FMN reductase		3.5458	2.78473e-06
Bphy_3476	fatty acid desaturase		2.43444	0.00166358
Bphy_3480	integrase/recombinase		-3.22892	0.00245547
Bphy_3535	hypothetical protein		4.15679	0.00344024
Bphy_3557	glycosyl transferase family protein		2.82908	0.00104629
Bphy_3580	hypothetical protein		-2.16304	0.00729428
Bphy_3600	cupin domain-containing protein		3.72304	3.72661e-05
Bphy_3602	ABC transporter related		3.97004	0.000139163
Bphy_3603	nitrate/sulfonate/bicarbonate ABC transporter periplasmic ligand-binding protein		2.61301	0.00301348
Bphy_3604	taurine dioxygenase		3.51043	1.76887e-05
Bphy_3606	porin		5.35063	3.46035e-07
Bphy_3607	hypothetical protein		INF	0.000719227
Bphy_3630	hypothetical protein		5.71684	3.16053e-05
Bphy_3647	cytochrome o ubiquinol oxidase, subunit III	cyoC	6.55037	1.09201e-11
Bphy_3648	cytochrome o ubiquinol oxidase, subunit I	cyoB	5.39393	1.22257e-10
Bphy_3649	ubiquinol oxidase, subunit II	cyoA	7.30565	3.39084e-12
Bphy_3662	hypothetical protein		-2.49983	0.00039878
Bphy_3685	phosphate acetyltransferase		1.96918	0.0120342
Bphy_3716	peptidase S8/S53 subtilisin kexin sedolisin		-1.89132	0.00448939
Bphy_3718	hypothetical protein		4.19765	0.000503696
Bphy_3719	OmpA/MotB domain-containing protein		INF	3.83101e-08
Bphy_3725	mannose-1-phosphate guanylyltransferase/mannose-6-phosphate isomerase		-2.48747	0.000534772
Bphy_3755	phosphoesterase		4.30936	2.2817e-06
Bphy_3828	hypothetical protein		-4.82289	7.35238e-05
Bphy_3839	hypothetical protein		3.27721	0.000144046
Bphy_3844	hypothetical protein		5.30535	9.49003e-10
Bphy_3845	hypothetical protein		6.25415	1.63185e-12
Bphy_3854	phosphate transporter		2.6658	0.00437977
Bphy_3932	hypothetical protein		-2.99415	0.00836907
Bphy_3959	nitrate/sulfonate/bicarbonate ABC transporter periplasmic ligand-binding protein		-6.12982	2.29153e-18
Bphy_3960	ABC transporter related		-5.67478	3.23405e-16
Bphy_3961	binding-protein-dependent transport systems inner membrane component		-3.03714	1.66924e-05
Bphy_3963	heavy metal sensor signal transduction histidine kinase		-2.29976	0.0108341
Bphy_3991	hypothetical protein		-3.18026	0.00245583
Bphy_4032	LysR family transcriptional regulator		2.94176	0.00893117
Bphy_4116	rubrerythrin		1.94841	0.00934095
Bphy_4215	dihydroxy-acid dehydratase		2.90672	0.000284467
Bphy_4216	galactose 1-dehydrogenase		2.43414	0.00637207
Bphy_4217	monosaccharide-transporting ATPase		3.16835	0.000101935
Bphy_4218	L-arabinose transporter ATP-binding protein	araG	2.13734	0.00664616
Bphy_4233	Rieske (2Fe-2S) domain-containing protein		2.91009	5.79697e-05
Bphy_4399	hypothetical protein		-2.40404	0.000507401
Bphy_4407	PHB depolymerase family esterase		1.97476	0.0117064
Bphy_4408	hypothetical protein		4.05053	0.000335303
Bphy_4410	MarR family transcriptional regulator		-2.4502	0.0114921
Bphy_4491	transglutaminase domain-containing protein		-2.07953	0.00908376
Bphy_4526	transcriptional regulator		-3.82092	6.29196e-08
Bphy_4527	two component transcriptional regulator		-2.16876	0.00109969
Bphy_4560	hypothetical protein		INF	0.00117274
Bphy_4561	Nitrilase/cyanide hydratase and apolipoprotein N-acyltransferase		6.16882	0.00816127
Bphy_4597	O-methyltransferase family protein		7.32888	6.48225e-06
Bphy_4614	hemerythrin HHE cation binding domain-containing protein		-2.04403	0.00148198
Bphy_4622	phosphonate ABC transporter, periplasmic phosphonate binding protein		6.725	4.90234e-07
Bphy_4638	transcriptional activator FlhC	flhC	-2.46729	0.000129879
Bphy_4639	transcriptional activator FlhD	flhD	-3.43104	0.00246896
Bphy_4672	hypothetical protein		-4.33052	0.00226932
Bphy_4716	hypothetical protein		4.51299	3.19725e-07
Bphy_4751	hypothetical protein		-1.96603	0.00764067
Bphy_4773	hypothetical protein		-1.75672	0.00908583
Bphy_4774	oxidoreductase alpha (molybdopterin) subunit		-1.99877	0.00214759
Bphy_4851	4-aminobutyrate aminotransferase		-2.22967	0.00655142
Bphy_4889	LysR family transcriptional regulator		-2.26196	0.00637277
Bphy_4913	AraC family transcriptional regulator		-2.19053	0.00107038
Bphy_4949	aldehyde dehydrogenase		2.5628	0.00990453
Bphy_5026	hypothetical protein		-4.0377	0.000217918
Bphy_5040	NLPA lipoprotein		7.83675	1.0238e-09
Bphy_5065	2-aminoethylphosphonate ABC transporter, 2-aminoethylphosphonate binding protein		1.9897	0.0121295
Bphy_5076	hypothetical protein		INF	0.00491067
Bphy_5089	major facilitator transporter		2.91927	0.00249225
Bphy_5126	acyl-CoA dehydrogenase domain-containing protein		5.14505	0.000898128
Bphy_5214	hypothetical protein		2.01565	0.00152069
Bphy_5226	aliphatic sulfonate ABC transporter periplasmic ligand-binding protein		3.95422	0.0043769
Bphy_5227	substrate-binding region of ABC-type glycine betaine transport system		9.02678	4.51829e-15
Bphy_5228	hypothetical protein		6.37832	3.17633e-06
Bphy_5229	aliphatic sulfonate ABC transporter periplasmic ligand-binding protein		5.84622	4.51807e-11
Bphy_5231	LysR family transcriptional regulator		5.45824	1.5117e-08
Bphy_5232	rhodanese domain-containing protein		5.61159	1.03573e-09
Bphy_5233	cysteine dioxygenase type I		5.36406	0.000788213
Bphy_5234	hypothetical protein		5.01744	8.27785e-10
Bphy_5235	alkanesulfonate monooxygenase		6.228	1.81729e-13
Bphy_5270	hypothetical protein		-2.20463	0.000747724
Bphy_5273	lysine exporter protein LysE/YggA	lysE/yggA	-2.00002	0.0022101
Bphy_5287	hypothetical protein		-2.25216	0.00626614
Bphy_5289	TPR repeat-containing protein		-1.8188	0.00658136
Bphy_5290	hypothetical protein		-1.69141	0.00970704
Bphy_5303	transport-associated		-3.98606	2.93828e-07
Bphy_5338	response regulator receiver protein		-2.25902	0.000892511
Bphy_5346	cupin 2 domain-containing protein		4.17335	0.00232705
Bphy_5347	NAD-dependent epimerase/dehydratase		3.14241	0.00308897
Bphy_5371	putative transmembrane protein		-5.43571	0.00426525
Bphy_5377	hypothetical protein		2.52123	0.0109948
Bphy_5434	beta-galactosidase		1.56913	0.0114893
Bphy_5480	polar amino acid ABC transporter, inner membrane subunit		-2.34608	0.00531369
Bphy_5509	hypothetical protein		2.00914	0.00595182
Bphy_5517	ABC transporter related		5.04746	0.00013962
Bphy_5518	periplasmic binding protein/LacI transcriptional regulator		3.38322	1.59124e-05
Bphy_5519	hypothetical protein		4.23635	3.81005e-06
Bphy_5522	hypothetical protein		3.06888	0.0121403
Bphy_5523	silent information regulator protein Sir2		2.23533	0.00498193
Bphy_5524	lysine exporter protein LysE/YggA	lysE/yggA	5.68041	0.00355662
Bphy_5529	phosphoesterase		-3.40297	1.94847e-06
Bphy_5533	NUDIX hydrolase		7.47275	2.92896e-14
Bphy_5534	putative signal peptide transmembrane protein		3.76304	0.00080152
Bphy_5538	hypothetical protein		2.4442	0.00581812
Bphy_5561	hypothetical protein		-3.38689	0.00712214
Bphy_5562	PQQ-dependent dehydrogenase glucose/quinate/shikimate family protein		-1.65324	0.00829584
Bphy_5570	ThiJ/PfpI domain-containing protein		2.58289	0.00296944
Bphy_5582	diguanylate cyclase		INF	0.000206931
Bphy_5608	signal transduction protein		4.70731	1.79052e-07
Bphy_5609	AraC family transcriptional regulator		5.55858	5.5496e-10
Bphy_5615	type I phosphodiesterase/nucleotide pyrophosphatase		2.91924	0.000635168
Bphy_5667	citrate carrier protein		-7.5274	5.63478e-20
Bphy_5668	integral membrane sensor signal transduction histidine kinase		-5.2223	2.63713e-14
Bphy_5669	two component, sigma54 specific, Fis family transcriptional regulator		-3.71175	1.25303e-06
Bphy_5670	diguanylate phosphodiesterase		-3.53192	0.000259122
Bphy_5699	hypothetical protein		-1.90454	0.00924333
Bphy_5720	isochorismatase hydrolase		-2.76346	0.000905777
Bphy_5732	filamentous haemagglutinin outer membrane protein		-1.95163	0.0107717
Bphy_5740	integrase, catalytic region		-2.46361	0.00719078
Bphy_5757	hypothetical protein		5.68697	3.20393e-07
Bphy_5768	hypothetical protein		-3.43744	0.00624768
Bphy_5776	PDZ/DHR/GLGF domain-containing protein		2.50294	0.00422556
Bphy_5784	hypothetical protein		3.14488	0.00187107
Bphy_5817	putative flavodoxin		3.5693	0.00919496
Bphy_5862	filamentous haemagglutinin outer membrane protein		2.18018	0.00809571
Bphy_5907	hypothetical protein		INF	0.00860085
Bphy_5943	dihydroneopterin aldolase		4.19206	0.000689211
Bphy_5987	hypothetical protein		-3.60801	0.000616146
Bphy_5998	hypothetical protein		-1.76901	0.0116496
Bphy_6001	hypothetical protein		-3.506	1.98801e-05
Bphy_6002	hypothetical protein		-3.85179	0.00281388
Bphy_6011	extracellular solute-binding protein		-6.61301	0.000263359
Bphy_6012	major facilitator superfamily metabolite/H(+) symporter		-6.50297	3.66757e-20
Bphy_6013	CoA-binding domain-containing protein		-5.17388	7.20354e-05
Bphy_6014	ATP-grasp domain-containing protein		-5.36766	0.000750078
Bphy_6027	dimethylmenaquinone methyltransferase		2.98758	0.0109045
Bphy_6047	levansucrase		2.86525	0.000724043
Bphy_6048	GntR family transcriptional regulator		INF	0.000160575
Bphy_6055	hypothetical protein		INF	0.000287942
Bphy_6057	hypothetical protein		INF	2.12149e-06
Bphy_6080	taurine ABC transporter, periplasmic binding protein		7.47635	3.27711e-18
Bphy_6081	ABC transporter related		4.22665	0.00356893
Bphy_6131	hypothetical protein		-4.32008	4.03551e-06
Bphy_6234	cytochrome b562		-2.65312	0.000143513
Bphy_6256	RNA polymerase sigma factor		-2.8106	0.00169283
Bphy_6313	isobutylamine N-hydroxylase		2.78527	0.00531334
Bphy_6317	putative lipoprotein		4.77929	4.06201e-07
Bphy_6321	hypothetical protein		-2.0172	0.00647627
Bphy_6328	extracellular solute-binding protein		2.94522	0.012357
Bphy_6329	hypothetical protein		3.12418	0.00416787
Bphy_6398	CheB methylesterase	cheB	-1.61052	0.0112295
Bphy_6403	hypothetical protein		4.62106	4.96666e-06
Bphy_6438	hypothetical protein		1.61086	0.00750575
Bphy_6447	lysine decarboxylase		1.52381	0.010829
Bphy_6477	putative methanol dehydrogenase-like protein, cytochrome cL (XoxG)		3.15833	0.000319766
Bphy_6478	methanol/ethanol family PQQ-dependent dehydrogenase		3.65943	4.23131e-06
Bphy_6487	formaldehyde-activating enzyme		3.04468	0.00010941
Bphy_6488	hypothetical protein		1.914	0.0108355
Bphy_6489	dihydroneopterin aldolase		7.0725	9.04364e-07
Bphy_6505	formylmethanofuran dehydrogenase subunit A		1.89293	0.00423911
Bphy_6506	formylmethanofuran--tetrahydromethanopterin formyltransferase		3.92175	0.0116227
Bphy_6550	metallophosphoesterase		3.54976	1.34183e-05
Bphy_6565	UspA domain-containing protein		1.99373	0.0122556
Bphy_6579	binding-protein-dependent transport systems inner membrane component		-2.51222	0.00408351
Bphy_6614	LysR family transcriptional regulator		9.80109	7.31011e-05
Bphy_6666	LysR family transcriptional regulator		3.33501	0.0119752
Bphy_6669	enoyl-CoA hydratase/isomerase		6.95295	0.00952979
Bphy_6670	AMP-dependent synthetase and ligase		5.4909	1.53148e-08
Bphy_6671	2Fe-2S iron-sulfur cluster binding domain-containing protein		INF	5.13161e-08
Bphy_6672	carbon-monoxide dehydrogenase (acceptor)		3.65094	0.000909722
Bphy_6673	aldehyde oxidase and xanthine dehydrogenase molybdopterin binding		4.50794	0.000371677
Bphy_6675	UbiD family decarboxylase		5.59096	0.000367614
Bphy_6685	putative serine-pyruvate aminotransferase		-2.48898	0.000104883
Bphy_6700	glycosyl transferase group 1		3.05254	0.00378021
Bphy_6738	AraC family transcriptional regulator		1.96738	0.00704062
Bphy_6768	patatin		-3.10142	0.00745464
Bphy_6787	transposase IS4 family protein		-2.41745	0.0051384
Bphy_6796	hypothetical protein		-2.87889	0.0103283
Bphy_6798	hypothetical protein		-3.27061	0.00137709
Bphy_6810	MmgE/PrpD family protein		-2.9857	0.00690166
Bphy_6811	LysR family transcriptional regulator		-2.80703	3.53728e-05
Bphy_6891	ATPase		2.31254	0.004099
Bphy_6902	transcriptional regulator		-2.36697	0.000232169
Bphy_6903	diguanylate phosphodiesterase		-3.18924	0.00207322
Bphy_6905	diguanylate cyclase with PAS/PAC sensor		-2.02943	0.0011504
Bphy_6906	diguanylate phosphodiesterase		-3.66308	1.83643e-08
Bphy_6924	hypothetical protein		-2.65222	0.00628252
Bphy_6937	hypothetical protein		-2.89738	0.00253169
Bphy_6968	hypothetical protein		-2.7123	2.32122e-05
Bphy_7004	GDSL family lipase		-2.72282	0.00386935
Bphy_7034	hypothetical protein		3.75976	5.14295e-05
Bphy_7053	FAD dependent oxidoreductase		-3.73837	0.00155493
Bphy_7064	extracellular solute-binding protein		-2.17522	0.000382026
Bphy_7065	enoyl-CoA hydratase/isomerase		-3.95197	0.00232802
Bphy_7068	hypothetical protein		-1.77357	0.0115896
Bphy_7096	MOSC domain-containing protein		-3.14304	3.13215e-05
Bphy_7108	hypothetical protein		-2.69215	3.83755e-05
Bphy_7125	hypothetical protein		-2.72792	0.0108092
Bphy_7132	hypothetical protein		-2.55123	0.000118497
Bphy_7165	hypothetical protein		-2.4243	0.00822962
Bphy_7167	hypothetical protein		3.12654	0.00155351
Bphy_7168	putative exported alkaline phosphatase		3.56796	7.47158e-06
Bphy_7182	hypothetical protein		3.28595	0.00161382
Bphy_7213	hypothetical protein		INF	0.00014968
Bphy_7227	extracellular solute-binding protein		4.86727	4.962e-05
Bphy_7231	cytochrome c class I		2.77603	0.000497859
Bphy_7232	xenobiotic (desulfurization)monooxygenase subunit A		5.30765	2.35177e-06
Bphy_7233	ABC transporter related		3.67858	1.72831e-06
Bphy_7234	binding-protein-dependent transport systems inner membrane component		4.58162	8.99531e-09
Bphy_7235	binding-protein-dependent transport systems inner membrane component		4.77101	2.25899e-07
Bphy_7236	ABC sulfate ester transporter, periplasmic ligand binding protein		4.33523	1.08443e-05
Bphy_7237	methyltransferase type 11		15.6112	3.9926e-27
Bphy_7252	hydrogenase expression/formation protein HypD	hypD	4.08097	0.002479
Bphy_7253	hydrogenase assembly chaperone hypC/hupF	hypC/hupF	3.50818	0.00017878
Bphy_7254	SUA5/yciO/yrdC domain-containing protein		3.10956	0.00182439
Bphy_7256	hydrogenase expression/synthesis HypA	hypA	5.05159	0.00459512
Bphy_7257	HupK protein	hupK	5.71301	6.87829e-07
Bphy_7258	rubredoxin-type Fe(Cys)4 protein		4.46614	2.39403e-06
Bphy_7260	hydrogenase-1 expression HyaE	hyaE	4.19203	0.00566292
Bphy_7261	hydrogenase assembly chaperone hypC/hupF	hypC/hupF	6.65256	6.80863e-07
Bphy_7262	hydrogenase expression/formation protein		5.60689	0.000146692
Bphy_7263	Ni/Fe-hydrogenase, b-type cytochrome subunit		3.94023	0.000157578
Bphy_7264	nickel-dependent hydrogenase large subunit		6.36437	9.4051e-07
Bphy_7265	hydrogenase (NiFe) small subunit HydA	hydA	6.56224	0.000137267
Bphy_7266	diaminobutyrate--2-oxoglutarate aminotransferase		6.0768	3.15131e-05
Bphy_7267	hypothetical protein		6.95134	4.38826e-08
Bphy_7270	isochorismatase hydrolase		7.04922	3.58598e-06
Bphy_7271	hydrogenase expression/formation protein HypE	hypE	6.71123	7.07069e-08
Bphy_7272	(NiFe) hydrogenase maturation protein HypF	hypF	5.16044	7.81083e-10
Bphy_7397	TAP domain-containing protein		2.19968	0.00478707
Bphy_7398	transposase IS4 family protein		5.67326	0.000851987
Bphy_7399	RNA-directed DNA polymerase (Reverse transcriptase)		7.39478	3.84457e-13
Bphy_7406	aldehyde dehydrogenase		7.2972	2.67205e-07
Bphy_7407	trehalose synthase		6.9116	1.29817e-13
Bphy_7416	hypothetical protein		3.57309	0.00277588
Bphy_7417	hypothetical protein		INF	1.39635e-08
Bphy_7418	fatty acid desaturase		4.32856	8.07788e-05
Bphy_7419	hypothetical protein		5.27678	5.52429e-10
Bphy_7420	chromosome replication initiation inhibitor protein		4.32186	2.85664e-06
Bphy_7421	short-chain dehydrogenase/reductase SDR		6.20438	7.33275e-13
Bphy_7422	histidinol dehydrogenase		5.83146	3.20927e-11
Bphy_7478	GHMP kinase		4.33995	0.000835935
Bphy_7479	pyridoxal-5'-phosphate-dependent protein beta subunit		4.97935	2.9037e-07
Bphy_7485	hypothetical protein		2.40693	0.00330538
Bphy_7486	transposase IS204/IS1001/IS1096/IS1165 family protein		4.615	0.000473557
Bphy_7494	extracellular solute-binding protein		4.8223	2.20598e-05
Bphy_7495	hypothetical protein		4.8334	1.44947e-08
Bphy_7496	MmgE/PrpD family protein		4.29837	0.00175334
Bphy_7501	ABC transporter related		4.32702	3.38224e-05
Bphy_7502	polar amino acid ABC transporter, inner membrane subunit		4.3093	1.82234e-05
Bphy_7516	hypothetical protein		-2.71821	0.000422431
Bphy_7517	hypothetical protein		-2.91242	0.000189908
Bphy_7518	killer protein, putative		-3.581	0.000626592
Bphy_7519	hypothetical protein		-3.66366	0.000706698
Bphy_7520	hypothetical protein		-4.52462	0.00273046
Bphy_7521	hypothetical protein		-5.51613	1.66316e-05
Bphy_7522	TRAG family protein		-4.55869	2.53128e-11
Bphy_7523	hypothetical protein		-5.96529	1.73568e-10
Bphy_7524	hypothetical protein		NA	0.00849725
Bphy_7525	hypothetical protein		NA	0.000845219
Bphy_7526	P-type DNA transfer ATPase VirB11		-5.3365	1.95177e-13
Bphy_7527	hypothetical protein		-5.86185	4.40049e-06
Bphy_7528	conjugation TrbI family protein		-4.95292	3.06192e-07
Bphy_7529	conjugal transfer protein TrbG/VirB9/CagX		-5.12174	5.54773e-08
Bphy_7530	VirB8 family protein		-5.62638	3.97237e-07
Bphy_7531	TrbL/VirB6 plasmid conjugal transfer protein		-5.15304	9.27439e-14
Bphy_7532	hypothetical protein		-4.81281	1.37886e-05
Bphy_7533	type IV secretion system family protein		-5.01033	2.85504e-13
Bphy_7534	CagE TrbE VirB component of type IV transporter system		-4.55024	3.95963e-12
Bphy_7535	type IV secretory pathway VirB3 family protein		-5.26795	1.07882e-06
Bphy_7536	hypothetical protein		-5.44451	5.18711e-14
Bphy_7539	PAS sensor protein		-2.12285	0.00160837
Bphy_7544	hypothetical protein		INF	0.00121471
Bphy_7600	hypothetical protein		-3.05569	5.32733e-05
Bphy_7633	D-alanine--D-alanine ligase		6.68334	2.03245e-11
Bphy_7634	multi anti extrusion protein MatE	matE	5.6606	0.0066156
Bphy_7636	AMP-dependent synthetase and ligase		4.02024	2.12475e-06
Bphy_7637	short-chain dehydrogenase/reductase SDR		4.74984	0.00197703
Bphy_7644	extracellular solute-binding protein		5.32148	5.39334e-08
Bphy_7645	binding-protein-dependent transport systems inner membrane component		3.18775	0.000131699
Bphy_7646	binding-protein-dependent transport systems inner membrane component		4.39014	8.91201e-07
Bphy_7647	ABC transporter related		4.94515	2.17626e-06
Bphy_7651	aminotransferase class-III		5.60937	7.85791e-11
Bphy_7652	ABC-type branched-chain amino acid transport systems periplasmic component-like protein		5.24428	1.69417e-09
Bphy_7653	putative transposase		4.34621	1.84828e-07
Bphy_7681	hypothetical protein		3.9666	0.000232538
Bphy_7682	hypothetical protein		2.19213	0.010191
Bphy_7688	methyltransferase type 11		6.80062	0.0104777
Bphy_7691	endonuclease/exonuclease/phosphatase		3.64932	5.06036e-05
Bphy_7704	hemerythrin HHE cation binding domain-containing protein		5.46298	1.72653e-09
Bphy_7706	coproporphyrinogen dehydrogenase		2.84879	0.00166526
Bphy_7726	hypothetical protein		4.08368	4.05724e-05
Bphy_7729	nitrogenase MoFe cofactor biosynthesis protein NifE	nifE	6.81774	2.42351e-06
Bphy_7730	nitrogenase molybdenum-cofactor biosynthesis protein NifN	nifN	3.74239	5.26718e-06
Bphy_7731	nitrogen fixation protein NifX	nifX	6.43917	0.000278781
Bphy_7732	hypothetical protein		6.56146	5.73293e-07
Bphy_7733	ferredoxin III, nif-specific		6.26894	2.93986e-13
Bphy_7735	tetratricopeptide TPR_2		5.30888	5.00168e-08
Bphy_7736	putative ferredoxin like protein; FixX	fixX	7.63784	2.8683e-10
Bphy_7737	electron-transferring-flavoprotein dehydrogenase		6.77143	1.70466e-10
Bphy_7738	electron transfer flavoprotein alpha/beta-subunit		7.12576	2.60163e-14
Bphy_7739	electron transfer flavoprotein alpha/beta-subunit		7.7569	8.29357e-06
Bphy_7740	nitrogen fixation protein NifW		7.81585	1.60516e-12
Bphy_7741	homocitrate synthase	nifV	6.89359	0.00015344
Bphy_7742	nitrogenase cofactor biosynthesis protein NifB	nifB	8.34108	5.21238e-11
Bphy_7745	NifZ family protein	nifZ	5.91476	0.0119146
Bphy_7746	hypothetical protein		3.09805	6.92001e-05
Bphy_7747	nitrogen fixation protein FixT	fixT	6.55127	0.00205611
Bphy_7748	hypothetical protein		6.75012	6.91319e-11
Bphy_7750	FmdB family regulatory protein		4.89773	0.0013896
Bphy_7752	hypothetical protein		8.71181	0.00286617
Bphy_7753	nitrogenase reductase	nifH	12.2565	1.02452e-27
Bphy_7754	nitrogenase molybdenum-iron protein alpha chain	nifD	8.3952	1.30677e-08
Bphy_7755	nitrogenase molybdenum-iron protein beta chain	nifK	8.2624	1.98435e-05
Bphy_7759	carbon starvation protein CstA		3.00027	0.000435388
Bphy_7766	cytochrome P450		4.1959	0.000241051
Bphy_7767	carboxyl transferase		3.89885	5.89229e-05
Bphy_7769	amine oxidase		3.86392	2.73656e-05
Bphy_7773	hypothetical protein		2.57238	0.00220169
Bphy_7776	NifZ family protein	nifZ	6.16434	1.48904e-05
Bphy_7777	nitrogen fixation protein FixT	fixT	5.74532	2.88189e-06
Bphy_7778	aminotransferase class V		5.48914	2.19743e-11
Bphy_7779	O-acetylhomoserine aminocarboxypropyltransferase		6.25553	9.57374e-10
Bphy_7780	fatty acid desaturase		5.30661	3.58028e-10
Bphy_7781	peptidase C26		5.50161	0.00271671
Bphy_7782	lysine exporter protein LysE/YggA	lysE/yggA	3.38026	0.00033714
Bphy_7783	homoserine O-succinyltransferase		4.69371	0.00296513
Bphy_7784	glutamine synthetase catalytic region		3.97292	4.30662e-05
Bphy_7790	methyltransferase type 12		3.38669	3.08988e-05
Bphy_7804	electron transfer flavoprotein alpha/beta-subunit		3.85421	4.79202e-05
Bphy_7805	FAD dependent oxidoreductase		4.21471	0.0074602
Bphy_7807	hypothetical protein		8.48754	0.000944223
Bphy_7808	nitrogenase reductase	nifH	INF	2.11421e-23
Bphy_7811	hypothetical protein		6.8686	0.0084899
Bphy_7812	hypothetical protein		5.57758	1.05987e-07
Bphy_7813	chorismate mutase		4.16568	0.00236577
Bphy_7814	hypothetical protein		6.63161	2.48171e-13
Bphy_7815	HesB/YadR/YfhF-family protein		5.917	1.98606e-05
1Locus identifier and annotation are given according to the data in GenBank (NC_010622.1, NC_010623.1, NC_010625.1, NC_010627.1). Genes on the symbiotic plasmid are indicated in italics.
2Only genes with a given description are listed.
3Logarithm (base two) of the fold change in expression for comparison of the wild-type strain grown in symbiotic conditions (bacteroid) and free-living conditions:
	NA, the read number for the bacteroids conditions was 0;
	INF, the read number for the wild type grown under nitrogen-replete conditions was 0.
4p-value calculated with DESeq analysis.
