# Supplementary material for: Transcriptome Analysis of Paraburkholderia phymatum under Nitrogen Starvation and during Symbiosis with Phaseolus Vulgaris
Source: Genes (Basel). 2017 Dec 15;8(12):389. doi: 10.3390/genes8120389 (PMC5748707; doi:10.3390/genes8120389)
Supplement: Supplementary file 1 [file genes-08-00389-s001.zip › Supplementary material/Table S4.xlsx]

## Sheet: Lardi et al., Table S4
Table S4: List of all P. phymatum genes with the logarithm (base two) of the fold changes in expression and the p-values in nitrogen starved (S) versus replete (N) conditions as well as during symbiosis versus free-living conditions
as calculated by DESeq analysis.
Locus ID1	Description1,2	log2(S vs N)3	p-value4	log2(Bacteroids vs Free-living)3	p-value4
Bphy_0001	chromosomal replication initiation protein	-0.326568	0.534372	0.274614	0.718659
Bphy_0002	DNA polymerase III subunit beta	-0.459507	0.274987	-0.138241	0.834009
Bphy_0003	DNA gyrase subunit B	-0.38485	0.552157	-0.429531	0.554315
Bphy_0004	hypothetical protein	0.603718	0.66025	-2.26094	0.0521601
Bphy_0006	ethanolamine transporter	0.432189	0.175536	0.811742	0.186469
Bphy_0007	ethanolamine ammonia lyase large subunit	-0.0776115	0.769036	0.369167	0.444966
Bphy_0008	ethanolamine ammonia-lyase small subunit	0.75659	0.598841	3.70479	0.214006
Bphy_0009	hypothetical protein	-0.265337	0.709669	1.66946	0.320688
Bphy_0010	aldehyde dehydrogenase	-0.392724	0.367388	5.24058	0.249564
Bphy_0011	AraC family transcriptional regulator	2.81416	1.54273e-07	2.85686	0.127752
Bphy_0012	hypothetical protein	0.765923	0.569571	-0.0160148	0.884737
Bphy_0013	ATP-dependent RNA helicase DbpA	1.38719	0.255371	0.515588	0.661367
Bphy_0014	putative aminotransferase	0.821888	0.172626	-0.169447	0.852565
Bphy_0015	Nitrilase/cyanide hydratase and apolipoprotein N-acyltransferase	0.809304	0.40207	-0.0720588	0.901131
Bphy_0016	extracellular solute-binding protein	0.61638	0.788469	1.17126	0.454384
Bphy_0017	putative transmembrane anti-sigma factor	0.0421914	0.88081	0.344114	1
Bphy_0018	ECF subfamily RNA polymerase sigma-24 factor	1.07931	0.906957	2.02628	0.758041
Bphy_0019	putative transmembrane anti-sigma factor	-0.33658	1	-0.767138	0.808785
Bphy_0020	hypothetical protein	NR		INF	0.653445
Bphy_0022	type VI secretion protein	0.629874	0.460392	-0.187842	0.938606
Bphy_0023	type VI secretion system Vgr family protein	1.3493	0.0457392	-0.0232289	0.853406
Bphy_0024	hypothetical protein	-0.273966	0.665678	-0.97449	0.27256
Bphy_0025	hypothetical protein	-0.484976	0.93342	-0.494986	0.722324
Bphy_0026	hypothetical protein	1.06356	0.216955	-0.483255	0.644582
Bphy_0027	thioesterase superfamily protein	-0.172874	0.953885	-0.765106	0.562691
Bphy_0028	patatin	0.0470646	0.856785	-0.0195402	0.915724
Bphy_0029	D-isomer specific 2-hydroxyacid dehydrogenase	-0.185439	0.677449	-0.332683	0.654255
Bphy_0030	phosphoenolpyruvate carboxykinase	-1.52906	0.0046638	-0.706135	0.311592
Bphy_0031	LysR family transcriptional regulator	0.0952269	0.415631	0.574515	0.244723
Bphy_0032	DNA topoisomerase III	-0.184031	0.527371	0.0698125	1
Bphy_0033	thioredoxin domain-containing protein	0.085112	0.765177	-0.322534	0.534555
Bphy_0034	DNA protecting protein DprA	0.124362	0.947751	0.597157	0.524724
Bphy_0035	peptide deformylase	-0.434765	0.716129	-0.047803	0.956758
Bphy_0036	methionyl-tRNA formyltransferase	-0.183782	0.85568	0.424683	0.539451
Bphy_0037	lysine exporter protein LysE/YggA	1.54869	0.169734	0.671626	0.692711
Bphy_0038	M48 family peptidase	0.413972	0.745481	0.920644	0.194705
Bphy_0039	sun protein	0.412985	0.577441	0.366752	0.501242
Bphy_0040	hypothetical protein	0.156001	0.786787	-0.411781	0.606769
Bphy_0041	integral membrane sensor signal transduction histidine kinase	-0.00932195	1	-0.564535	0.45759
Bphy_0042	two component Fis family transcriptional regulator	0.178403	0.919626	0.316854	0.65829
Bphy_0043	exsB protein	-1.52182	0.42227	-0.793419	0.635329
Bphy_0044	radical SAM domain-containing protein	0.239929	0.708318	-1.3461	0.0891837
Bphy_0045	queuosine biosynthesis protein QueD	-0.182438	0.58524	-3.50636	0.00038341
Bphy_0046	2-dehydro-3-deoxyglucarate aldolase	-0.849874	0.302687	-0.533239	0.612441
Bphy_0047	Sel1 domain-containing protein	-0.181469	0.78043	-0.495426	0.679269
Bphy_0048	rod shape-determining protein RodA	-0.0393158	0.982532	-0.135498	0.853808
Bphy_0049	penicillin-binding protein 2	0.768988	0.437724	-0.590609	0.417649
Bphy_0050	rod shape-determining protein MreD	0.465971	0.558694	1.21106	0.272665
Bphy_0051	rod shape-determining protein MreC	0.423613	0.729476	-0.34327	0.795989
Bphy_0052	rod shape-determining protein MreB	-0.0224268	0.833765	-0.0170394	0.871537
Bphy_0053	aspartyl/glutamyl-tRNA amidotransferase subunit C	-1.08574	0.547497	-0.620029	1
Bphy_0054	aspartyl/glutamyl-tRNA amidotransferase subunit A	-0.677263	0.307054	-0.405488	0.651681
Bphy_0055	aspartyl/glutamyl-tRNA amidotransferase subunit B	0.110831	0.88577	-1.24832	0.204121
Bphy_0056	hypothetical protein	0.0948874	0.649203	-0.738367	0.417585
Bphy_0057	exodeoxyribonuclease III Xth	-0.694268	0.400287	-2.2246	0.0303074
Bphy_0058	peptidase M48 Ste24p	-0.827615	0.0958241	-1.62547	0.0223681
Bphy_0059	major facilitator transporter	-0.368128	0.562711	-0.427092	0.539362
Bphy_0060	methionine biosynthesis protein MetW	0.0370815	0.845653	-1.87159	0.249453
Bphy_0061	homoserine O-acetyltransferase	-0.175477	0.593693	-0.567634	0.495323
Bphy_0062	nucleoid occlusion protein	-0.541636	0.51696	-0.735865	0.63251
Bphy_0063	pyrimidine 5'-nucleotidase	0.360091	0.953293	-0.0355712	0.979464
Bphy_0064	acetylglutamate kinase	-0.325019	0.828594	0.44137	0.592498
Bphy_0065	hypothetical protein	-1.87264	0.334863	-2.74722	0.101921
Bphy_0066	TPR repeat-containing protein	-0.276818	0.443355	-0.678254	0.294775
Bphy_0067	integral membrane sensor signal transduction histidine kinase	-0.0668862	0.928979	-0.405242	0.662745
Bphy_0068	two component Fis family transcriptional regulator	-1.70938	0.0229038	0.616884	0.390224
Bphy_0069	ATP-dependent protease ATP-binding subunit HslU	-0.903928	0.029381	0.789868	0.306626
Bphy_0070	ATP-dependent protease peptidase subunit	-0.740437	0.104087	0.357977	0.504099
Bphy_0071	TraR/DksA family transcriptional regulator	-0.283734	0.827016	1.04958	0.147359
Bphy_0072	cobalamin synthesis protein P47K	-0.0221924	0.89302	1.07984	0.136987
Bphy_0073	PUA domain-containing protein	0.260117	0.809048	-0.137997	0.837543
Bphy_0074	site-specific tyrosine recombinase XerC	0.790348	0.564143	0.673697	0.497922
Bphy_0075	hypothetical protein	-0.287314	0.325477	-0.399039	0.554372
Bphy_0076	diaminopimelate epimerase	-0.166511	0.584596	0.186715	0.763123
Bphy_0077	lipid A biosynthesis lauroyl acyltransferase	-1.23516	0.0735432	-1.41207	0.0587954
Bphy_0078	S-adenosylmethionine synthetase	-0.664914	0.101253	-1.54911	0.0116615
Bphy_0079	hypothetical protein	0.348195	0.358399	-0.195746	1
Bphy_0080	phytanoyl-CoA dioxygenase	-0.0168304	0.902194	-0.519665	0.574099
Bphy_0081	hypothetical protein	-0.244941	0.950337	-0.345336	0.565682
Bphy_0082	aldo/keto reductase	-0.115666	0.972735	1.01533	0.125522
Bphy_0083	hypothetical protein	-0.689421	0.483689	-0.287458	1
Bphy_0084	major facilitator transporter	1.43131	0.541363	0.125392	1
Bphy_0085	hypothetical protein	-1.07442	0.782124	-0.294152	1
Bphy_0086	hypothetical protein	-1.43608	0.772873	0.515905	0.639857
Bphy_0087	serine/threonine protein kinase	-0.376343	0.467797	-0.0474759	0.936508
Bphy_0088	hypothetical protein	-0.636864	0.702872	-1.33231	0.229712
Bphy_0089	hypothetical protein	-0.553742	0.803566	-0.470223	1
Bphy_0090	carbon monoxide dehydrogenase subunit G	-0.712063	0.335404	-0.846825	0.443084
Bphy_0091	VWA containing CoxE family protein	-0.790282	0.286812	-0.338915	0.808699
Bphy_0092	ATPase	-1.31431	0.00679648	-0.829478	0.204258
Bphy_0093	carbon-monoxide dehydrogenase	-1.96409	0.00241049	-0.916494	0.241528
Bphy_0094	acylmolybdopterin binding aldehyde oxidase and xanthine dehydrogenase protein	-1.61716	0.000341271	-1.23718	0.0601412
Bphy_0095	2Fe-2S iron-sulfur cluster binding domain-containing protein	-1.4893	0.000806145	-1.62476	0.0102496
Bphy_0096	amino acid permease-associated protein	0.125815	0.638059	-0.0177347	0.961452
Bphy_0097	two component LuxR family transcriptional regulator	0.412128	0.533871	-1.4166	0.350735
Bphy_0098	histidine kinase	-0.0609955	0.822186	-0.619642	0.350458
Bphy_0099	oxidoreductase FAD-binding subunit	-0.412372	1	0.519488	0.310811
Bphy_0100	lysine exporter protein LysE/YggA	0.733275	0.813595	0.220257	0.791747
Bphy_0102	endonuclease/exonuclease/phosphatase	-1.17377	0.172777	-0.371175	0.701501
Bphy_0103	hypothetical protein	-0.128727	0.986402	0.990923	0.192192
Bphy_0104	ATPase central domain-containing protein	0.404163	0.788957	0.854271	0.31385
Bphy_0105	hypothetical protein	-0.623264	0.594608	0.976966	0.612283
Bphy_0106	2-hydroxyglutarate dehydrogenase	-0.712831	0.388309	-0.323909	0.661155
Bphy_0107	high potential iron-sulfur protein	-0.675057	0.508194	0.636205	0.500531
Bphy_0108	hypothetical protein	-0.30485	0.561933	-3.24377	0.0552716
Bphy_0109	general substrate transporter	0.120461	1	-1.65443	0.0349849
Bphy_0110	amidase	-0.640387	0.260206	-0.616474	0.522896
Bphy_0111	carboxymethylenebutenolidase	-0.906435	0.0281286	-1.60735	0.0218201
Bphy_0112	extracellular ligand-binding receptor	-0.739778	0.19806	-1.21158	0.151422
Bphy_0113	transcription factor jumonji domain-containing protein	0.684536	0.411969	0.235865	0.657652
Bphy_0114	major facilitator transporter	0.223578	0.460875	-0.368769	1
Bphy_0115	pyridoxamine 5'-phosphate oxidase-like protein	0.670245	0.535805	-0.949719	0.409513
Bphy_0116	histone family protein nucleoid-structuring protein H-NS	-1.23851	0.179364	-1.86347	0.0791178
Bphy_0117	cation diffusion facilitator family transporter	-0.270305	0.860275	0.100079	0.871098
Bphy_0118	AsnC family transcriptional regulator	-0.0879065	0.758881	-0.629582	0.349291
Bphy_0119	hypothetical protein	-0.179073	0.863611	0.0609661	0.878068
Bphy_0120	beta-lactamase domain-containing protein	-0.144542	0.753205	-1.80193	0.00861619
Bphy_0121	rare lipoprotein A	0.217062	0.918906	-0.00944966	1
Bphy_0122	uroporphyrin-III C/tetrapyrrole methyltransferase	0.0265826	0.872098	-0.181405	0.900977
Bphy_0123	hypothetical protein	-0.460249	0.295416	-0.892005	0.293246
Bphy_0124	phosphoheptose isomerase	-0.449494	0.58593	-0.187045	1
Bphy_0125	transport-associated	-1.64767	0.317454	-0.878338	0.423039
Bphy_0126	cytochrome c class I	0.49137	0.951665	1.1123	0.570619
Bphy_0127	hypothetical protein	-0.0941784	1	-2.24358	0.00181985
Bphy_0128	feruloyl esterase	-1.01289	0.0314105	-0.814314	0.180518
Bphy_0129	anti-sigma-factor antagonist	0.00327575	0.985647	0.79456	0.279274
Bphy_0130	anti-sigma-factor antagonist	1.18645	0.815797	0.935603	0.60581
Bphy_0131	putative anti-sigma regulatory factor, serine/threonine protein kinase	1.43308	0.540085	0.443149	0.684032
Bphy_0132	putative anti-sigma regulatory factor, serine/threonine protein kinase	0.0465244	1	1.23481	0.175092
Bphy_0133	histidine kinase	-0.584032	0.25028	-0.00727208	1
Bphy_0134	histidine kinase	-0.834658	0.0940054	-0.156628	0.811697
Bphy_0135	multi-sensor hybrid histidine kinase	-0.603191	0.189287	-0.388732	0.582223
Bphy_0136	hypothetical protein	-0.586831	0.588653	-1.01273	0.254305
Bphy_0137	methyl-accepting chemotaxis sensory transducer	0.0895909	0.90781	-0.727979	0.41929
Bphy_0138	uracil-xanthine permease	0.875063	0.353312	0.224833	0.817948
Bphy_0139	Na+/H+ antiporter	0.364847	0.372345	-0.10684	0.966418
Bphy_0140	diguanylate phosphodiesterase	1.81317	0.0667562	1.54721	0.17555
Bphy_0141	CutC family protein	1.36613	0.353735	1.92125	0.131014
Bphy_0143	2-oxoacid ferredoxin oxidoreductase	0.0867273	0.614126	0.384116	0.633786
Bphy_0144	glutathione S-transferase domain-containing protein	0.52826	0.387804	0.693073	0.346858
Bphy_0145	K+ channel inward rectifier domain-containing protein	1.12567	0.448669	1.95481	0.0910899
Bphy_0146	hypothetical protein	-0.0781035	0.768061	0.81822	0.243393
Bphy_0147	hypothetical protein	0.99624	1	1.83281	0.194486
Bphy_0148	ribokinase-like domain-containing protein	-0.575016	0.779194	0.568048	0.351352
Bphy_0149	N-acylglucosamine 2-epimerase	-0.282835	0.444024	0.608568	0.444646
Bphy_0150	LacI family transcription regulator	-0.307158	0.726258	0.290366	0.644368
Bphy_0151	diguanylate cyclase/phosphodiesterase	0.497551	0.723042	-0.10753	0.958665
Bphy_0152	bile acid:sodium symporter	-0.652214	0.382831	0.0673663	0.841647
Bphy_0153	hypothetical protein	-0.362863	0.651104	0.833861	0.295671
Bphy_0154	porin	1.23798	0.208532	0.868033	0.271975
Bphy_0155	LysR family transcriptional regulator	0.21852	0.49556	-0.108192	1
Bphy_0156	methylmalonyl-CoA mutase large subunit	-0.931978	0.250556	-0.144138	1
Bphy_0157	2-nitropropane dioxygenase	-0.22247	0.891069	-1.02958	0.248878
Bphy_0158	alpha/beta hydrolase fold protein	0.0385364	0.930784	1.15934	0.379618
Bphy_0159	AsnC family transcriptional regulator	-0.436034	0.568503	-1.72436	0.0442799
Bphy_0160	hypothetical protein	0.197017	0.836058	0.667885	0.421193
Bphy_0161	beta-lactamase domain-containing protein	-1.03006	0.262281	-1.22414	0.138946
Bphy_0162	dehydratase	-0.682839	0.67281	0.565466	0.318481
Bphy_0163	hypothetical protein	-0.632195	0.237312	0.0392536	1
Bphy_0164	YbaK/prolyl-tRNA synthetase associated protein	-0.985227	0.399517	0.370141	0.47445
Bphy_0165	hydroxymethylglutaryl-CoA lyase	-0.867386	0.140189	0.0341218	0.941878
Bphy_0166	D-isomer specific 2-hydroxyacid dehydrogenase	0.564446	0.352714	1.10022	0.471803
Bphy_0167	hypothetical protein	-1.38549	1	5.05647	3.73896e-10
Bphy_0168	hypothetical protein	-0.472894	0.645449	2.46094	0.0339871
Bphy_0169	sulfate ABC transporter periplasmic sulfate-binding protein	0.463949	0.80093	1.3648	0.144076
Bphy_0170	biotin synthase	0.562119	0.767934	0.757991	0.408281
Bphy_0171	dithiobiotin synthetase	0.93717	0.251806	-0.428278	0.62374
Bphy_0172	8-amino-7-oxononanoate synthase	0.429468	0.800469	0.56074	0.597509
Bphy_0173	adenosylmethionine--8-amino-7-oxononanoate transaminase	0.524739	0.898963	0.698437	0.476662
Bphy_0174	hypothetical protein	-0.785906	0.114863	-0.954918	0.130401
Bphy_0175	hypothetical protein	-0.511145	0.931031	-1.53096	0.597498
Bphy_0176	acyl-CoA dehydrogenase domain-containing protein	0.353977	0.770158	0.701364	0.520113
Bphy_0177	short chain dehydrogenase	-0.698012	0.386924	0.894196	0.365383
Bphy_0178	acetyl-CoA acetyltransferase	-0.491749	0.324397	0.711341	0.36559
Bphy_0179	carbonate dehydratase	-0.658971	0.452946	0.217098	0.914209
Bphy_0180	bifunctional isocitrate dehydrogenase kinase/phosphatase protein	0.025922	0.800822	0.179741	0.722381
Bphy_0181	MerR family transcriptional regulator	0.848622	0.145565	0.463227	0.636934
Bphy_0182	beta-lactamase domain-containing protein	0.324241	0.61807	1.18017	0.206121
Bphy_0183	extracellular solute-binding protein	-0.0705849	0.80624	0.345193	0.629932
Bphy_0184	periplasmic binding protein	-1.64792	0.241538	-0.632074	0.695484
Bphy_0185	short chain dehydrogenase	0.535477	0.97975	0.673851	0.580206
Bphy_0186	DSBA oxidoreductase	-0.571695	0.129303	0.408693	0.644601
Bphy_0187	sporulation domain-containing protein	-0.0921876	0.809319	-0.784694	0.293073
Bphy_0188	arginyl-tRNA synthetase	-0.371738	0.489679	-0.0386378	1
Bphy_0189	hypothetical protein	-0.473065	0.865217	0.300751	0.51864
Bphy_0190	methionine synthase	0.294512	0.613385	0.546669	0.444193
Bphy_0191	homocysteine S-methyltransferase	0.329151	0.709543	0.066901	0.757126
Bphy_0192	hypothetical protein	-0.0719909	0.924968	-0.00427693	0.864906
Bphy_0193	alpha/beta hydrolase fold protein	-0.281031	0.523453	-0.0305294	0.885031
Bphy_0194	hypothetical protein	0.186941	0.941112	-0.226655	0.75893
Bphy_0195	IclR family transcriptional regulator	-0.392546	0.469675	0.0684123	0.9804
Bphy_0196	fumarylacetoacetate (FAA) hydrolase	0.487467	0.851705	-0.751079	0.555206
Bphy_0197	extracellular ligand-binding receptor	-0.586307	0.225687	-0.0894681	0.910262
Bphy_0198	enoyl-CoA hydratase	1.66759	0.63009	1.33284	0.433822
Bphy_0199	hypothetical protein	-1.01901	0.117007	-0.489728	0.542201
Bphy_0200	hypothetical protein	0.301732	0.591574	1.66641	0.040462
Bphy_0201	rfaE bifunctional protein	-1.02497	0.520657	-0.652143	0.578255
Bphy_0202	hypothetical protein	0.832168	0.707114	0.923479	0.416726
Bphy_0203	pantothenate kinase	-0.413004	0.372502	0.359301	0.731217
Bphy_0204	biotin--protein ligase	0.0527509	0.86244	0.389399	1
Bphy_0205	hypothetical protein	-0.434681	0.452687	-0.973683	0.25127
Bphy_0206	ABC transporter-like protein	0.170792	0.661541	0.240192	1
Bphy_0207	hypothetical protein	-0.616413	0.311321	-0.651195	0.43312
Bphy_0208	hypothetical protein	-0.735121	0.334925	-1.34845	0.263641
Bphy_0209	VanZ family protein	2.31088	0.306516	1.71672	0.618138
Bphy_0210	putative ferredoxin	-0.67518	0.450258	0.243132	1
Bphy_0211	hypothetical protein	-1.27924	0.269784	-0.107583	0.955574
Bphy_0212	Serine-type D-Ala-D-Ala carboxypeptidase	-0.647586	0.105725	-0.198439	0.708551
Bphy_0213	hypothetical protein	-0.382575	0.597114	-0.950237	0.920636
Bphy_0214	DNA-binding transcriptional activator GcvA	0.247013	0.840067	0.212751	0.825701
Bphy_0215	hypothetical protein	0.918169	0.984663	2.38316	0.0771309
Bphy_0216	lipoate-protein ligase B	0.0744406	0.847461	-0.396126	0.573719
Bphy_0217	lipoyl synthase	-0.0863383	0.90889	0.278495	0.718987
Bphy_0218	sodium-dependent inorganic phosphate (Pi) transporter	0.480909	0.803125	-0.845295	0.354521
Bphy_0219	DeoR family transcriptional regulator	0.757925	0.463574	1.05876	0.271825
Bphy_0220	cytoplasmic glycerophosphodiester phosphodiesterase	0.271083	0.71031	-0.0383272	0.99107
Bphy_0221	extracellular solute-binding protein	-0.0387436	0.883292	0.251104	0.667059
Bphy_0222	binding-protein-dependent transport systems inner membrane component	1.13707	0.508249	0.475588	0.728851
Bphy_0223	binding-protein-dependent transport systems inner membrane component	0.569533	0.932461	0.194665	1
Bphy_0224	spermidine/putrescine ABC transporter ATPase	-0.0469743	0.83851	0.19484	0.68377
Bphy_0225	C4-dicarboxylate transporter DctA	0.510122	0.877803	-0.224701	0.639093
Bphy_0226	integral membrane sensor signal transduction histidine kinase	0.30673	1	0.555645	0.73107
Bphy_0227	two component, sigma54 specific, Fis family transcriptional regulator	1.00292	0.144373	0.576267	0.527215
Bphy_0228	redoxin domain-containing protein	0.193046	0.826076	-0.457326	0.808007
Bphy_0229	hypothetical protein	0.22758	0.935109	-1.22311	0.291039
Bphy_0230	Mg chelatase subunit ChlI	-0.00283147	0.588999	-0.435953	0.620996
Bphy_0231	hypothetical protein	-0.116775	0.518719	-1.58517	0.0194957
Bphy_0232	hypothetical protein	-0.211994	0.306978	-1.15071	0.0756808
Bphy_0233	hypothetical protein	0.195606	0.908277	-1.50363	0.277514
Bphy_0234	hypothetical protein	0.151365	0.648645	-1.66328	0.0140446
Bphy_0235	hypothetical protein	0.748187	0.859257	-1.31373	0.518661
Bphy_0236	hypothetical protein	0.356271	0.468553	-0.824135	0.339138
Bphy_0237	SNF2-like protein	0.727195	0.216173	0.570338	0.438809
Bphy_0238	hypothetical protein	0.626436	0.24625	-1.11156	0.123669
Bphy_0239	NERD domain-containing protein	-0.405838	0.896293	-0.263734	1
Bphy_0240	helicase superfamily protein	-0.149855	0.851141	-0.759659	0.259865
Bphy_0241	phage transcriptional regulator AlpA	-1.32167	0.449865	-1.19276	0.653575
Bphy_0242	integrase family protein	0.0415567	0.834892	-0.873791	0.507064
Bphy_0243	hypothetical protein	-0.138494	0.655082	-1.00607	0.57246
Bphy_0244	hypothetical protein	-0.515726	0.417675	-0.57521	0.461237
Bphy_0245	hypothetical protein	-0.806971	0.0994166	-0.638066	0.34647
Bphy_0246	hypothetical protein	-0.345056	0.493975	-0.917925	0.171632
Bphy_0247	hypothetical protein	0.84302	0.944947	0.635143	0.557488
Bphy_0248	hypothetical protein	-0.160144	0.670583	-2.77419	0.265876
Bphy_0249	XRE family transcriptional regulator	0.994481	0.941338	0.624327	0.675211
Bphy_0250	hypothetical protein	-2.01899	0.0885213	-0.158413	0.790319
Bphy_0251	hypothetical protein	0.896336	0.462232	-0.0307404	1
Bphy_0252	XRE family transcriptional regulator	-0.0338562	0.891592	-0.981389	0.435259
Bphy_0253	hypothetical protein	0.257762	0.770414	0.547849	0.5665
Bphy_0254	Mg chelatase subunit D/I family protein	0.684498	0.322331	0.307004	0.679618
Bphy_0255	hypothetical protein	0.145736	0.660315	0.079647	0.783693
Bphy_0256	nitrogen regulatory protein P-II	1.75049	0.0294248	-1.01812	0.433437
Bphy_0257	ammonium transporter	3.44203	4.97552e-09	1.1069	0.128682
Bphy_0258	glutamate--cysteine ligase	-0.660753	0.508757	0.169973	0.668403
Bphy_0259	glutathione synthetase	-1.66096	0.14482	0.879007	0.305112
Bphy_0260	PTS system fructose subfamily transporter subunit IIA	-0.561736	0.56724	0.232278	0.66235
Bphy_0261	phosphotransferase system, phosphocarrier protein HPr	0.359587	0.843088	0.812839	0.503739
Bphy_0262	phosphoenolpyruvate-protein phosphotransferase	-0.336046	0.400612	-0.0679626	0.917639
Bphy_0263	UBA/THIF-type NAD/FAD binding protein	-2.06139	0.0737941	-1.99696	0.0810808
Bphy_0264	carboxyl-terminal protease	-0.904664	0.0583671	0.145184	0.802216
Bphy_0265	hypothetical protein	-0.623186	0.64185	-1.91304	0.125437
Bphy_0266	phosphoglyceromutase	-0.55582	0.872017	-0.227692	1
Bphy_0267	rhodanese domain-containing protein	-0.336126	0.578164	-0.147704	0.915503
Bphy_0268	glutaredoxin 3	-1.76263	0.692094	-2.77588	0.477052
Bphy_0269	preprotein translocase subunit SecB	0.290227	0.906769	-0.423449	0.601971
Bphy_0270	NAD(P)H-dependent glycerol-3-phosphate dehydrogenase	0.477799	0.545817	0.25478	0.660887
Bphy_0271	appr-1-p processing domain-containing protein	0.166597	0.777085	-0.452088	0.680056
Bphy_0272	RNA methyltransferase	0.0278887	0.973816	0.391051	0.687914
Bphy_0273	putative competence protein F-like protein	0.883227	0.710318	0.152416	1
Bphy_0274	type 11 methyltransferase	0.138336	0.943932	0.0572116	0.837152
Bphy_0275	hypothetical protein	0.403766	0.501395	-0.895727	0.184561
Bphy_0276	cytochrome c oxidase subunit II	0.232802	0.913983	-0.592296	0.420948
Bphy_0277	cytochrome c oxidase subunit I	-0.0665571	0.944904	-0.538574	0.485408
Bphy_0278	hypothetical protein	-6.19663	0.363806	NA	0.389805
Bphy_0279	cytochrome C oxidase assembly protein	0.312992	0.845468	-0.75274	0.34777
Bphy_0280	hypothetical protein	-1.8408	0.337714	-1.19602	0.427518
Bphy_0281	cytochrome c oxidase subunit III	-0.257913	0.621288	-0.400247	0.549795
Bphy_0282	hypothetical protein	-0.400182	0.412726	-0.943553	0.464014
Bphy_0283	hypothetical protein	-1.11753	0.0904867	-1.29565	0.0905756
Bphy_0284	hypothetical protein	0.256751	0.880347	0.137273	1
Bphy_0285	cytochrome oxidase assembly	0.187946	0.632645	0.304919	0.699626
Bphy_0286	protoheme IX farnesyltransferase	-0.621171	0.377532	-0.00356738	0.999859
Bphy_0287	electron transport protein SCO1/SenC	-0.735681	0.103742	0.0182379	0.860978
Bphy_0288	YciI-like protein	0.711325	0.844209	0.349534	1
Bphy_0289	methyl-accepting chemotaxis sensory transducer	0.301605	0.648266	-0.640034	0.341384
Bphy_0290	YaeC family lipoprotein	-0.42152	0.702027	1.41616	0.0464968
Bphy_0291	MarR family transcriptional regulator	-1.06888	0.904269	0.622614	0.483472
Bphy_0292	GntR family transcriptional regulator	-1.79678	0.409089	1.07383	0.478054
Bphy_0293	N-acetylglucosamine-6-phosphate deacetylase	0.992975	0.354269	2.66966	0.013124
Bphy_0294	glutamine--fructose-6-phosphate transaminase	-0.204886	0.788153	2.33472	0.00212073
Bphy_0295	phosphoenolpyruvate-protein phosphotransferase	0.154438	1	2.55411	0.00347647
Bphy_0296	PTS system N-acetylglucosamine-specific transporter subunit IIBC	-0.351804	0.298406	0.00554375	0.859573
Bphy_0297	cyd operon protein YbgT	0.762444	0.958811	-0.553896	0.925398
Bphy_0298	cytochrome d ubiquinol oxidase subunit II	-0.995067	0.0815467	-0.514758	0.470344
Bphy_0299	cytochrome bd ubiquinol oxidase subunit I	-0.572157	0.473967	-1.16067	0.475827
Bphy_0300	hypothetical protein	-1.03682	0.29105	-0.83042	0.471822
Bphy_0301	RNA polymerase factor sigma-32	-0.372401	0.573768	0.872592	0.183939
Bphy_0302	hypothetical protein	-0.168882	0.926917	-0.335909	0.853235
Bphy_0303	hypothetical protein	0.0067205	0.738882	-1.15151	0.446897
Bphy_0304	2-isopropylmalate synthase	-0.761464	0.219819	0.372943	0.5669
Bphy_0305	glycosyl transferase family protein	0.168369	0.788579	1.09237	0.159009
Bphy_0306	fumarylacetoacetate (FAA) hydrolase	-0.0211795	0.859073	0.553213	0.541764
Bphy_0307	maleylacetoacetate isomerase	0.163874	0.603776	0.595644	0.596688
Bphy_0308	signal recognition particle-docking protein FtsY	0.0395177	0.885772	0.124145	0.876914
Bphy_0309	methyltransferase	0.137957	0.863637	1.15729	0.265756
Bphy_0310	phosphopantetheine adenylyltransferase	-0.765927	0.799232	0.0399577	0.959924
Bphy_0311	4Fe-4S ferredoxin iron-sulfur binding domain-containing protein	0.347289	0.15199	1.48276	0.358283
Bphy_0312	histidinol-phosphate aminotransferase	0.584747	0.540723	1.23435	0.167123
Bphy_0313	peptidyl-tRNA hydrolase	-0.325595	0.642318	-0.946092	0.453419
Bphy_0314	50S ribosomal protein L25/general stress protein Ctc	0.510674	0.726566	0.403671	0.59512
Bphy_0315	ribose-phosphate pyrophosphokinase	-0.283072	0.910426	-0.136944	0.911411
Bphy_0316	4-diphosphocytidyl-2-C-methyl-D-erythritol kinase	0.162274	0.981721	-0.713713	0.294525
Bphy_0317	outer membrane lipoprotein LolB	-0.258403	0.424055	0.226995	0.781925
Bphy_0318	TPR repeat-containing protein	-0.521955	0.209878	0.454681	0.542637
Bphy_0319	formamidopyrimidine-DNA glycosylase	-0.693792	0.137872	-0.830348	0.258572
Bphy_0320	A/G-specific adenine glycosylase	-0.80232	0.171176	-0.49385	0.519622
Bphy_0321	peptidase S16 lon domain-containing protein	-0.34349	0.750195	-0.462196	0.602112
Bphy_0322	hypothetical protein	-0.12518	0.600545	0.294745	0.7193
Bphy_0323	HPr kinase/phosphorylase	-0.799307	0.33786	-0.115322	1
Bphy_0324	putative PTS IIA-like nitrogen-regulatory protein PtsN	-0.434527	0.800567	-0.165872	1
Bphy_0325	sigma 54 modulation protein/30S ribosomal protein S30EA	-1.12068	0.00532057	-0.988808	0.137358
Bphy_0326	RNA polymerase factor sigma-54	-0.462663	0.370124	0.0626485	0.839339
Bphy_0327	ABC transporter-like protein	-0.636025	0.465428	-0.612882	0.484434
Bphy_0328	lipopolysaccharide transport periplasmic protein LptA	0.0129803	0.95501	-0.32756	0.698084
Bphy_0329	hypothetical protein	-0.268899	0.925894	-0.595903	0.536556
Bphy_0330	3-deoxy-D-manno-octulosonate 8-phosphate phosphatase	-0.677502	0.70122	-0.768922	0.720236
Bphy_0331	KpsF/GutQ family protein	-0.0100627	0.839243	-0.0839279	0.887613
Bphy_0332	sodium/hydrogen exchanger	0.572416	0.699388	-0.302037	0.726672
Bphy_0333	adenine phosphoribosyltransferase	-1.26879	0.744636	-1.14526	0.664811
Bphy_0334	lysine exporter protein LysE/YggA	0.0800242	0.745076	0.0303893	1
Bphy_0335	NUDIX hydrolase	0.0930985	0.915123	0.109788	0.889886
Bphy_0336	formyltetrahydrofolate deformylase	-0.498811	0.364352	-0.803876	0.351572
Bphy_0337	PepSY-associated TM helix domain-containing protein	-0.104205	1	-1.24362	0.153649
Bphy_0338	hypothetical protein	-0.573414	0.650963	-0.277039	1
Bphy_0339	excinuclease ABC subunit A	-0.44854	0.513028	0.334585	0.678957
Bphy_0340	major facilitator transporter	0.0687919	0.965547	0.715305	0.481593
Bphy_0341	single-stranded DNA-binding protein	-2.29706	0.395673	-1.02107	0.738512
Bphy_0342	short-chain dehydrogenase/reductase SDR	1.42234	0.275845	0.950175	0.462181
Bphy_0343	LysR family transcriptional regulator	0.472604	0.646216	0.272408	0.871948
Bphy_0344	hypothetical protein	-0.308035	0.665202	-1.35151	0.0577883
Bphy_0345	methyl-accepting chemotaxis sensory transducer	-0.334882	0.855682	-1.94234	0.113062
Bphy_0346	putative cytochrome c, class I	-0.167085	0.913179	-0.849353	0.240783
Bphy_0347	cytochrome c oxidase subunit I	0.159161	0.902201	-0.595044	0.405104
Bphy_0348	cytochrome c oxidase subunit II	-0.0313764	0.966064	-1.65857	0.0295745
Bphy_0349	hypothetical protein	-0.0147491	0.702561	-3.1267	2.53714e-05
Bphy_0350	gluconate 2-dehydrogenase	0.114397	0.647465	-0.885948	0.210412
Bphy_0351	putative periplasmic cytochrome c protein	-0.500689	0.885781	-1.17288	0.267314
Bphy_0352	LysR family transcriptional regulator	1.25755	0.239192	0.0925233	0.819794
Bphy_0353	major facilitator transporter	0.48186	0.808167	-1.07798	0.435683
Bphy_0354	two component LuxR family transcriptional regulator	NA	0.261444	0.178498	1
Bphy_0355	two component LuxR family transcriptional regulator	0.556257	0.934317	0.782143	0.539238
Bphy_0356	two component LuxR family transcriptional regulator	0.653819	0.627329	-0.789906	0.518226
Bphy_0357	major intrinsic protein	1.44152	0.127179	0.761517	0.566858
Bphy_0358	PAS/PAC sensor hybrid histidine kinase	0.174309	0.72452	0.336654	0.627439
Bphy_0359	CHRD domain-containing protein	-0.238232	0.647954	0.967444	0.195566
Bphy_0360	alpha/beta hydrolase domain-containing protein	0.108589	0.944136	1.43499	0.169887
Bphy_0361	hypothetical protein	-0.604808	0.292981	-0.356918	0.736101
Bphy_0362	EmrB/QacA family drug resistance transporter	-0.178707	0.816015	-0.395027	1
Bphy_0363	MarR family transcriptional regulator	1.3564	0.33297	0.240769	0.740237
Bphy_0364	putative D-serine deaminase	-1.08851	0.0287061	-0.0658492	0.932187
Bphy_0365	RpiR family transcriptional regulator	-0.629232	0.229899	-0.576543	0.500953
Bphy_0366	N-acyl-D-amino-acid deacylase	-1.05956	0.0334935	-0.952643	0.16899
Bphy_0367	endoribonuclease L-PSP	-0.269533	0.927235	-0.44282	0.665578
Bphy_0368	7-cyano-7-deazaguanine reductase	-0.391556	0.702	0.0883646	0.968479
Bphy_0369	5'-nucleotidase	-0.362949	0.622922	0.0185253	0.796529
Bphy_0370	threonine dehydratase	-0.323108	1	-0.469166	1
Bphy_0371	FAD linked oxidase domain-containing protein	-0.21322	0.860497	0.779742	0.220954
Bphy_0372	histidine triad (HIT) protein	0.428098	0.77256	0.513698	0.524256
Bphy_0373	hypothetical protein	-0.169253	0.947455	0.274107	0.595649
Bphy_0374	ubiquinone/menaquinone biosynthesis methyltransferase	0.175364	0.626935	-0.261168	0.768648
Bphy_0375	import inner membrane translocase subunit Tim44	0.000560001	0.907644	-0.0551234	1
Bphy_0376	sterol-binding domain-containing protein	-1.04844	0.356165	-1.16199	0.25662
Bphy_0377	putative ubiquinone biosynthesis protein UbiB	-0.373261	0.58636	-1.06771	0.117931
Bphy_0378	thiopurine S-methyltransferase	-0.915551	0.720624	0.0322352	0.856216
Bphy_0379	FmdB family regulatory protein	-0.131016	0.747053	-0.493454	0.422667
Bphy_0380	hypothetical protein	-0.357254	0.707352	-0.0133319	1
Bphy_0381	aspartyl-tRNA synthetase	-0.652017	0.346627	-0.178713	1
Bphy_0382	NUDIX hydrolase	1.10416	0.553688	0.75149	0.554463
Bphy_0383	phospholipase D/transphosphatidylase	-0.280168	0.414807	0.260898	1
Bphy_0384	TetR family transcriptional regulator	0.210532	0.97284	2.25399	0.311113
Bphy_0385	acyl-CoA dehydrogenase domain-containing protein	0.30609	0.473024	1.08391	0.415022
Bphy_0386	3-hydroxyacyl-CoA dehydrogenase	-1.37642	0.0453686	0.964567	0.249613
Bphy_0387	acetyl-CoA acetyltransferase	0.452658	0.557284	-0.0963605	1
Bphy_0388	enoyl-CoA hydratase	0.0765752	0.988323	0.392236	0.660412
Bphy_0389	formate dehydrogenase family accessory protein FdhD	-0.0479339	0.687689	0.323218	0.620607
Bphy_0390	hypothetical protein	0.479122	0.649405	1.12949	0.148872
Bphy_0391	PAS/PAC sensor(s)-containing diguanylate cyclase/phosphodiesterase	-0.051598	0.950053	-0.810976	0.421195
Bphy_0392	thioesterase superfamily protein	-1.13805	1	-2.9007	0.218433
Bphy_0393	ABC transporter-like protein	0.752709	0.433989	0.687925	0.482702
Bphy_0394	nucleotidyl transferase	-0.319317	0.765473	-0.52624	1
Bphy_0395	aminoglycoside phosphotransferase	-0.118019	0.854504	0.15703	0.734444
Bphy_0396	organic solvent tolerance protein	-0.499063	0.401932	-0.359797	0.682582
Bphy_0397	SurA domain-containing protein	-0.0446449	0.929935	-0.0734216	0.963916
Bphy_0398	4-hydroxythreonine-4-phosphate dehydrogenase	-0.226065	0.728456	-0.341157	0.842019
Bphy_0399	dimethyladenosine transferase	-0.419056	0.47196	-0.879053	0.333762
Bphy_0400	porin	-0.381883	0.629729	-1.44089	0.10749
Bphy_0401	lactoylglutathione lyase	-0.138765	1	-1.00599	0.461792
Bphy_0402	hypothetical protein	-0.0951535	0.877429	-0.833588	0.213871
Bphy_0403	phospholipid/glycerol acyltransferase	-1.37002	0.762023	-1.04587	0.641012
Bphy_0404	D,D-heptose 1,7-bisphosphate phosphatase	-0.33638	0.654997	-1.19161	0.225668
Bphy_0405	glycyl-tRNA synthetase subunit beta	-0.0137392	0.649141	-0.0468889	0.952564
Bphy_0406	glycyl-tRNA synthetase subunit alpha	-0.208995	0.485515	-0.380431	0.553032
Bphy_0407	apolipoprotein N-acyltransferase	0.0757995	1	0.114585	0.844599
Bphy_0408	CBS domain-containing protein	-0.777931	0.0694669	0.86556	0.229769
Bphy_0409	ChaC family protein	0.595707	0.965344	-0.184694	0.978791
Bphy_0410	hypothetical protein	-0.019922	0.566939	-0.225428	1
Bphy_0411	PhoH family protein	-0.0590027	0.918802	0.211988	0.686054
Bphy_0412	(dimethylallyl)adenosine tRNA methylthiotransferase	0.13982	0.985512	0.483743	0.466963
Bphy_0413	LysR family transcriptional regulator	0.26217	0.701156	-0.802418	0.526033
Bphy_0414	hypothetical protein	NA	0.616891	4.00304	0.15155
Bphy_0415	major facilitator transporter	0.0497286	0.653852	0.546563	0.434868
Bphy_0416	XRE family transcriptional regulator	-0.646711	0.85393	7.80782	2.44702e-18
Bphy_0417	3,4-dihydroxy-2-butanone 4-phosphate synthase	-0.373876	0.357195	1.73909	0.0814286
Bphy_0418	HAD family hydrolase	0.128567	0.971853	2.57492	0.00239538
Bphy_0419	glycerol kinase	-0.382656	0.859667	0.233957	0.728363
Bphy_0420	glycerol-3-phosphate dehydrogenase	-0.0304083	0.972132	0.661822	0.441231
Bphy_0421	hypothetical protein	-0.935009	0.479279	-1.22777	0.251533
Bphy_0422	hypothetical protein	0.0618806	0.707452	2.37912	0.00237335
Bphy_0423	DeoR family transcriptional regulator	-0.42852	0.357934	-0.26323	0.731463
Bphy_0424	hypothetical protein	-0.306143	0.330134	-0.0491521	0.892125
Bphy_0425	hypothetical protein	0.338609	0.824984	2.12456	0.360187
Bphy_0426	DEAD/DEAH box helicase domain-containing protein	0.301461	0.770492	1.03183	0.185452
Bphy_0427	hemolysin III family channel protein	-0.133979	0.796474	-1.43571	0.092765
Bphy_0428	gluconate 2-dehydrogenase	0.117332	0.792155	-0.649274	0.27463
Bphy_0429	cytochrome c class I	0.145355	0.854898	-0.51896	0.424442
Bphy_0430	copper resistance protein CopC	-0.679439	0.453312	-2.27971	0.254168
Bphy_0431	copper resistance D domain-containing protein	0.376851	0.91493	2.43412	0.225245
Bphy_0432	hypothetical protein	0.229057	0.839197	1.0031	0.305333
Bphy_0433	galactonate dehydratase	-0.922851	0.556048	0.926929	0.218765
Bphy_0434	GntR domain-containing protein	0.579834	0.55036	0.200008	0.679193
Bphy_0436	MarR family transcriptional regulator	2.52173	0.00113443	-2.1816	0.105685
Bphy_0437	major facilitator transporter	-0.0995071	0.913213	2.41924	0.000527259
Bphy_0438	integral membrane sensor signal transduction histidine kinase	0.283011	0.737174	-0.651113	0.408367
Bphy_0439	two component transcriptional regulator	-0.404379	0.454651	-0.859681	0.232503
Bphy_0440	recombinase A	-0.0696098	0.955429	-1.29359	0.0617668
Bphy_0441	regulatory protein RecX	0.490623	0.195428	-1.07793	0.32675
Bphy_0442	hypothetical protein	-0.434731	0.311857	0.968307	0.20031
Bphy_0443	succinyl-CoA synthetase subunit beta	-0.545873	0.229245	1.01864	0.15048
Bphy_0444	succinyl-CoA synthetase subunit alpha	-0.638594	0.113318	0.30463	0.651696
Bphy_0445	integral membrane protein TerC	0.701321	0.821044	1.23948	0.406635
Bphy_0446	putative type IV fimbrial pilin protein	-2.25931	0.387938	-0.118372	1
Bphy_0447	RNA-directed DNA polymerase	0.195423	0.70317	0.350054	0.6587
Bphy_0448	O-antigen polymerase	-0.301864	0.470265	-1.70601	0.113153
Bphy_0449	molybdenum cofactor biosynthesis protein MoaC	1.11553	0.819161	-0.460761	0.808148
Bphy_0450	peptidase M48 Ste24p	0.0387835	0.622954	-1.3576	0.17445
Bphy_0451	hypothetical protein	-0.862875	0.277049	-0.324907	0.695896
Bphy_0452	putative hydrolase of the alpha/beta-hydrolase fold	0.252482	0.846971	-0.00865167	1
Bphy_0453	hypothetical protein	-0.551351	0.247399	-0.152107	0.805916
Bphy_0454	lipopolysaccharide heptosyltransferase II	-1.35935	0.0391385	-1.62409	0.0352033
Bphy_0455	hypothetical protein	-0.620219	0.263008	-2.16974	0.118306
Bphy_0456	branched-chain amino acid aminotransferase	-0.734369	0.140724	0.107354	0.776564
Bphy_0457	AzlC family protein	-0.324015	0.584497	-1.22919	0.265439
Bphy_0458	branched-chain amino acid transport	1.68148	0.416008	-1.94056	0.752098
Bphy_0459	phosphoglycerate kinase	-0.143947	0.51018	-0.240921	0.734854
Bphy_0460	pyruvate kinase	-0.769134	0.170364	-0.333244	0.747566
Bphy_0461	fructose-1,6-bisphosphate aldolase	-0.566611	0.167077	-0.0182011	0.906828
Bphy_0462	phosphoribosylaminoimidazole-succinocarboxamide synthase	-0.652594	0.119182	-1.12156	0.0829146
Bphy_0463	phosphoribosylaminoimidazole carboxylase, catalytic subunit	-0.0297182	0.686261	0.256827	0.691094
Bphy_0464	phosphoribosylaminoimidazole carboxylase ATPase subunit	0.120974	0.916559	0.0574356	1
Bphy_0465	Sua5/YciO/YrdC/YwlC family protein	0.318344	1	-0.328969	0.800953
Bphy_0466	GDSL family lipase	-1.22124	0.189726	0.961104	0.344975
Bphy_0467	hypothetical protein	-0.205092	0.920286	1.14286	0.0817144
Bphy_0468	D-alanyl-D-alanine carboxypeptidase/D-alanyl-D-alanine-endopeptidase	0.55575	0.706387	0.751913	0.328081
Bphy_0469	two component transcriptional regulator	-0.3521	1	-2.32111	0.0846777
Bphy_0470	integral membrane sensor signal transduction histidine kinase	-0.169823	0.785854	-0.354545	0.625783
Bphy_0471	protease Do	-1.37642	0.00627056	-2.50863	0.000220562
Bphy_0472	hypothetical protein	-1.37958	0.0201912	-1.3535	0.0415891
Bphy_0473	hypothetical protein	-0.567797	1	-0.189718	0.928291
Bphy_0474	carbon monoxide dehydrogenase subunit G	0.632768	0.739253	0.38136	0.633676
Bphy_0475	AraC family transcriptional regulator	-0.330994	0.958807	0.721764	0.410457
Bphy_0476	isochorismatase hydrolase	0.233961	0.363091	-0.0224982	0.784831
Bphy_0477	TetR family transcriptional regulator	2.37965	0.406522	2.79124	0.178371
Bphy_0478	RND family efflux transporter MFP subunit	-0.134021	0.71446	0.352469	0.561231
Bphy_0479	hydrophobe/amphiphile efflux-1 (HAE1) family protein	-0.100351	0.618806	-0.185193	0.743849
Bphy_0480	RND efflux system outer membrane lipoprotein	-0.236986	0.700891	0.522018	0.651522
Bphy_0481	xanthine permease	0.0806335	0.902098	-0.693952	0.383979
Bphy_0482	carbohydrate kinase FGGY	-0.158789	0.826844	0.262358	0.760678
Bphy_0483	S-(hydroxymethyl)glutathione dehydrogenase/class III alcohol dehydrogenase	-0.718338	0.309132	0.204103	0.762703
Bphy_0484	S-formylglutathione hydrolase	-0.354097	0.687698	0.103634	0.86861
Bphy_0485	ABC-3 protein	0.696698	0.608912	-0.491551	0.753292
Bphy_0486	ABC transporter-like protein	0.550918	0.769784	1.35333	0.129896
Bphy_0487	periplasmic solute binding protein	-0.789575	0.21435	0.550698	0.504728
Bphy_0488	ferric uptake regulator family protein	-1.67418	0.167944	0.865182	0.450147
Bphy_0489	sorbitol dehydrogenase	-1.74489	0.0944489	0.0181331	0.830207
Bphy_0490	extracellular solute-binding protein	-1.47306	0.151229	0.440631	0.481977
Bphy_0491	binding-protein-dependent transport systems inner membrane component	-1.44821	0.00155624	0.612213	0.374624
Bphy_0492	binding-protein-dependent transport systems inner membrane component	-0.82177	0.216087	-0.123004	0.919932
Bphy_0493	HAD family hydrolase	-1.38747	0.0511768	0.301548	0.655735
Bphy_0494	ABC transporter-like protein	-0.564633	0.193207	0.809118	0.319829
Bphy_0495	TPR repeat-containing protein	-2.5356	0.25295	-0.392819	1
Bphy_0496	DeoR family transcriptional regulator	-0.789759	0.438168	-1.44866	0.153181
Bphy_0497	xylulokinase	-1.31554	0.00565526	-0.901899	0.223565
Bphy_0498	mannitol dehydrogenase domain-containing protein	-0.582516	0.34929	0.0350843	1
Bphy_0499	AraC family transcriptional regulator	-0.811216	0.0611921	-1.41275	0.0369734
Bphy_0500	periplasmic binding protein/LacI transcriptional regulator	-0.448826	0.65437	2.14131	0.0447173
Bphy_0501	ABC transporter-like protein	0.151328	0.908501	2.17115	0.0127944
Bphy_0502	monosaccharide-transporting ATPase	-0.573603	0.603661	0.351252	0.791914
Bphy_0503	alcohol dehydrogenase	-0.527791	0.590856	0.0429896	0.809777
Bphy_0504	xylulokinase	-0.606686	0.628128	0.280926	0.647853
Bphy_0505	short chain dehydrogenase	-0.595987	0.516166	0.432784	0.783491
Bphy_0506	tryptophan 2,3-dioxygenase	0.578802	0.4466	1.34687	0.142689
Bphy_0507	kynureninase	-0.200465	0.664513	2.17361	0.194698
Bphy_0508	arylformamidase	-0.0871244	0.866981	1.95772	0.124157
Bphy_0509	AsnC family transcriptional regulator	-0.682182	0.924169	-0.832248	0.502792
Bphy_0510	flavin reductase domain-containing protein	-0.483157	1	-0.384584	1
Bphy_0511	peptide methionine sulfoxide reductase	0.201523	0.697022	1.22936	0.146957
Bphy_0512	hypothetical protein	0.168492	0.880619	-0.412923	0.658683
Bphy_0513	cyclopropane-fatty-acyl-phospholipid synthase	-0.318457	0.484511	0.794481	0.29921
Bphy_0514	pyridoxamine 5'-phosphate oxidase	0.00688758	0.993666	0.739025	0.551093
Bphy_0515	UBA/THIF-type NAD/FAD binding protein	-0.915676	0.370484	-0.934056	0.320043
Bphy_0516	thioredoxin	-0.627075	0.133714	0.535376	0.511905
Bphy_0517	pirin domain-containing protein	-0.157012	0.708459	-1.81304	0.112648
Bphy_0518	hypothetical protein	-0.246707	0.560573	0.0349204	0.924506
Bphy_0519	N-acetylmuramoyl-L-alanine amidase	-0.758538	0.0911803	-0.653449	0.244187
Bphy_0520	hypothetical protein	0.66173	0.853448	-0.404558	0.749291
Bphy_0521	iron-sulfur cluster binding protein	-0.114965	0.631784	-1.0907	0.158862
Bphy_0522	methylated-DNA--protein-cysteine methyltransferase	2.56044	0.280546	1.67288	0.38797
Bphy_0523	site-specific tyrosine recombinase XerD	-0.851167	0.209504	-0.454496	0.551638
Bphy_0524	AMP-dependent synthetase and ligase	-1.26754	0.176161	-0.395904	0.655597
Bphy_0525	ybaK/ebsC protein	0.378376	1	0.286279	0.70998
Bphy_0526	putative glycerol-3-phosphate acyltransferase PlsY	-1.38314	0.239971	-0.956697	0.35353
Bphy_0527	putative nucleotide-binding protein	-0.956561	0.513455	-0.127556	0.989414
Bphy_0528	UDP-N-acetylenolpyruvoylglucosamine reductase	-0.877369	0.320472	-1.63774	0.0943905
Bphy_0529	ornithine carbamoyltransferase	-0.593682	0.349048	-0.335703	0.700062
Bphy_0530	hypothetical protein	0.562118	0.670998	0.251816	1
Bphy_0531	30S ribosomal protein S20	0.519312	0.596806	1.11695	0.225438
Bphy_0532	integral membrane protein MviN	-0.0623383	0.692912	-0.382834	0.54345
Bphy_0533	hypothetical protein	-0.645472	0.652083	-0.175798	1
Bphy_0534	short-chain dehydrogenase/reductase SDR	-0.680712	0.100644	-1.2457	0.0683953
Bphy_0535	adenylate kinase	-0.664806	0.285927	-0.372964	0.754138
Bphy_0536	3-deoxy-manno-octulosonate cytidylyltransferase	-0.1146	0.475832	-1.21094	0.207459
Bphy_0537	hypothetical protein	-1.4337	0.0482788	-1.96177	0.0325266
Bphy_0538	tetraacyldisaccharide 4'-kinase	0.350712	0.60696	-1.55498	0.461409
Bphy_0539	exodeoxyribonuclease VII large subunit	-0.975506	0.122425	-1.06602	0.238928
Bphy_0540	superoxide dismutase	-0.1877	0.536989	1.09689	0.137339
Bphy_0541	hypothetical protein	-0.426665	0.521748	-0.374171	0.637634
Bphy_0542	isochorismatase hydrolase	-0.215728	0.600955	0.274195	1
Bphy_0543	TetR family transcriptional regulator	INF	0.203902	INF	0.0429069
Bphy_0544	ATP-dependent Clp protease, proteolytic subunit ClpP	0.689665	0.217552	0.0987714	0.884428
Bphy_0545	ECF subfamily RNA polymerase sigma-24 factor	1.49012	0.0354649	0.826507	0.279742
Bphy_0546	diguanylate phosphodiesterase	1.32429	0.00363848	0.364062	0.539386
Bphy_0547	EmrB/QacA family drug resistance transporter	1.96638	0.0797085	1.4876	0.293918
Bphy_0548	transcriptional regulator	1.265	0.396079	0.893666	0.47383
Bphy_0549	hypothetical protein	NR		INF	0.0606071
Bphy_0550	citrate synthase	-0.252595	1	0.00470005	0.821101
Bphy_0551	L-carnitine dehydratase/bile acid-inducible protein F	0.537042	0.757574	-0.122357	0.968338
Bphy_0552	GntR family transcriptional regulator	-0.174125	0.842938	-0.41827	0.723003
Bphy_0553	aldo/keto reductase	0.223593	1	-0.120277	0.976323
Bphy_0554	hypothetical protein	1.59933	0.00237246	3.32146	0.000717494
Bphy_0555	oligopeptide/dipeptide ABC transporter ATPase	-0.771611	0.188913	-0.30361	0.773479
Bphy_0556	binding-protein-dependent transport systems inner membrane component	-0.0137591	0.766883	0.333233	0.646422
Bphy_0557	binding-protein-dependent transport systems inner membrane component	-0.252907	0.523779	-0.865719	0.323908
Bphy_0558	extracellular solute-binding protein	-0.355217	0.668041	0.458425	0.456401
Bphy_0559	high-affinity nickel-transporter	-0.127353	0.917673	-0.810711	0.428894
Bphy_0560	cupin 2 domain-containing protein	0.0832614	0.833063	-1.48597	0.0189147
Bphy_0561	translation elongation factor G	-0.257446	0.607732	0.630186	0.350268
Bphy_0562	hypothetical protein	0.546272	1	2.84418	0.00639637
Bphy_0563	hypothetical protein	-1.1341	0.390651	1.09522	0.229702
Bphy_0564	pseudouridine synthase	0.490876	0.785158	-0.692426	0.519674
Bphy_0565	isocitrate dehydrogenase	-0.27163	0.519301	0.307296	0.602832
Bphy_0567	cold-shock DNA-binding domain-containing protein	1.00813	0.479087	1.40045	0.188693
Bphy_0568	ATP-dependent Clp protease adaptor protein ClpS	-0.834192	0.0230351	-0.867189	0.255503
Bphy_0569	ATP-dependent Clp protease, ATP-binding subunit clpA	-0.483995	0.332582	-0.175759	0.728285
Bphy_0570	deoxyuridine 5'-triphosphate nucleotidohydrolase Dut	-2.58735	0.35484	-0.523825	1
Bphy_0571	luciferase family protein	-0.572727	0.445978	-0.485847	0.703547
Bphy_0572	bifunctional phosphopantothenoylcysteine decarboxylase/phosphopantothenate synthase	0.347696	0.638386	1.25512	0.100756
Bphy_0573	lipoprotein signal peptidase	0.59619	0.671425	0.793872	0.387737
Bphy_0574	isoleucyl-tRNA synthetase	-0.117131	0.801677	0.0103304	1
Bphy_0575	bifunctional riboflavin kinase/FMN adenylyltransferase	0.109276	0.657064	-0.615243	0.54733
Bphy_0576	phosphoribosylglycinamide formyltransferase	0.0585072	0.849911	-0.945135	0.144322
Bphy_0577	Fmu (Sun) domain-containing protein	-0.220822	0.815446	0.579402	0.48506
Bphy_0578	mechanosensitive ion channel MscS	0.0133279	0.945835	-0.557493	0.459355
Bphy_0579	fatty acid desaturase	-0.819235	0.116305	0.39544	0.514136
Bphy_0580	quinolinate synthetase	-0.118589	0.676235	-0.274816	0.671627
Bphy_0581	nicotinate-nucleotide pyrophosphorylase	1.22024	0.244212	0.673955	0.332584
Bphy_0582	L-aspartate oxidase	-0.0843602	0.943823	-0.47854	0.627097
Bphy_0583	50S ribosomal protein L33	-1.06687	0.837465	-1.22061	0.790594
Bphy_0584	50S ribosomal protein L28	0.193341	0.896024	1.51306	0.379844
Bphy_0585	DNA repair protein RadC	0.577355	0.889367	1.09216	0.494387
Bphy_0586	FKBP-type peptidylprolyl isomerase	-0.64457	0.281256	0.00931501	0.854403
Bphy_0587	4-hydroxy-3-methylbut-2-enyl diphosphate reductase	-0.421052	0.35486	-0.163751	0.817054
Bphy_0588	extracellular ligand-binding receptor	0.122154	0.863503	-0.151466	0.86737
Bphy_0589	inner-membrane translocator	-0.767352	0.195006	-0.810349	0.303454
Bphy_0590	inner-membrane translocator	-0.549546	0.490397	-0.838687	0.382603
Bphy_0591	ABC transporter-like protein	-1.13251	0.0451161	-0.762053	0.291055
Bphy_0592	ABC transporter-like protein	-0.152184	0.947617	0.125438	0.928998
Bphy_0593	putative acetyltransferase	-0.267256	0.604322	0.200177	0.83173
Bphy_0594	acetylornithine transaminase protein	-0.238073	0.838613	0.159469	0.729464
Bphy_0595	hypothetical protein	0.051099	0.585109	0.944028	0.379387
Bphy_0596	CDP-6-deoxy-delta-3,4-glucoseen reductase	0.446952	0.761269	0.335457	0.737651
Bphy_0597	NAD-dependent epimerase/dehydratase	-0.031738	0.77369	0.740429	0.314433
Bphy_0598	hypothetical protein	-5.34633	0.19958	1.30123	0.534889
Bphy_0599	pseudouridine synthase	0.203043	0.74891	-0.555691	0.629075
Bphy_0600	hypothetical protein	0.132721	0.911569	-1.31008	0.107803
Bphy_0601	amino acid permease-associated protein	-0.115027	0.852269	-0.734161	0.408689
Bphy_0602	coproporphyrinogen III oxidase	-1.39691	0.0172905	3.85304	0.00461974
Bphy_0603	hypothetical protein	0.640136	0.352966	0.164575	0.856959
Bphy_0604	hypothetical protein	-0.745677	0.0961038	0.434321	0.787904
Bphy_0605	undecaprenyl pyrophosphate phosphatase	0.213959	0.969153	0.294187	0.736779
Bphy_0606	tRNA (guanine-N(7)-)-methyltransferase	0.0482717	0.853599	-0.0865048	0.851845
Bphy_0607	hypothetical protein	-0.340862	0.565174	0.194633	0.755442
Bphy_0608	ethyl tert-butyl ether degradation EthD	0.121263	0.611882	0.297538	0.656453
Bphy_0610	hypothetical protein	0.521385	0.414092	1.30985	0.146682
Bphy_0611	hypothetical protein	0.780936	1	0.851833	0.660137
Bphy_0612	hypothetical protein	-0.562049	0.451009	-1.11544	0.230974
Bphy_0613	lysine exporter protein LysE/YggA	-0.270158	0.946806	-0.449794	0.856668
Bphy_0614	UbiD family decarboxylase	-0.416781	0.574747	-1.18246	0.190484
Bphy_0615	lytic transglycosylase	0.250944	0.476199	-2.52079	0.000432802
Bphy_0616	aminotransferase	0.709161	0.372051	-1.04578	0.298789
Bphy_0617	transcription antitermination protein NusB	-1.10522	0.447531	0.464897	0.682189
Bphy_0618	6,7-dimethyl-8-ribityllumazine synthase	-0.504447	0.435351	-0.152234	0.882018
Bphy_0619	bifunctional 3,4-dihydroxy-2-butanone 4-phosphate synthase/GTP cyclohydrolase II-like protein	0.417714	0.64754	-0.0454085	0.934575
Bphy_0620	riboflavin synthase subunit alpha	-1.07312	0.406057	0.517582	0.629524
Bphy_0621	riboflavin biosynthesis protein RibD	-0.251936	0.439884	0.360104	0.716453
Bphy_0622	glutamate-1-semialdehyde aminotransferase	-0.169971	0.660738	0.215853	0.81701
Bphy_0623	hypothetical protein	-0.900366	0.611454	-0.00959563	0.9397
Bphy_0624	Bcr/CflA subfamily drug resistance transporter	0.203903	0.710976	-0.288111	0.682571
Bphy_0625	bifunctional glucokinase/RpiR family transcriptional regulator	-0.668805	0.226524	-0.375435	0.58969
Bphy_0626	6-phosphogluconolactonase	-0.728805	0.411994	-3.12146	0.0474158
Bphy_0627	glucose-6-phosphate 1-dehydrogenase	-0.920729	0.120889	-0.261633	0.848606
Bphy_0628	extracellular solute-binding protein	-1.51474	0.00127613	-1.1854	0.0914606
Bphy_0629	binding-protein-dependent transport systems inner membrane component	-0.956078	0.080959	-0.735651	0.346736
Bphy_0630	binding-protein-dependent transport systems inner membrane component	-0.727248	0.389715	-1.00812	0.206768
Bphy_0631	ABC transporter-like protein	-0.868215	0.126083	-0.681464	0.369646
Bphy_0632	hypothetical protein	0.471415	0.66858	-0.0411971	0.921072
Bphy_0633	Smr protein/MutS2	-0.586809	0.797514	-0.353139	0.857942
Bphy_0634	thioredoxin reductase	-0.315692	0.385456	0.056085	1
Bphy_0635	cell division FtsK/SpoIIIE	-0.480129	0.368752	-1.21404	0.175384
Bphy_0636	outer-membrane lipoprotein carrier protein	-0.23614	0.859637	-0.408334	0.773042
Bphy_0637	LysR family transcriptional regulator	0.0980128	0.937779	-0.78589	0.373338
Bphy_0638	agmatinase	-0.426907	0.79703	-0.758904	0.511484
Bphy_0639	TPR repeat-containing protein	0.269545	0.871956	0.962401	0.445091
Bphy_0640	hydroxymethylpyrimidine transporter CytX	0.225807	0.641164	0.0118985	0.865537
Bphy_0641	recombination factor protein RarA	-0.205743	0.950873	-0.0989497	1
Bphy_0642	seryl-tRNA synthetase	-0.437022	0.491556	-0.234696	0.674577
Bphy_0643	hypothetical protein	0.889534	0.115472	1.4597	0.352559
Bphy_0644	PAS/PAC sensor signal transduction histidine kinase	0.811294	0.0686379	1.07183	0.190912
Bphy_0645	two component LuxR family transcriptional regulator	0.943004	0.0206735	2.00211	0.0301488
Bphy_0646	response regulator receiver protein	0.1766	0.365249	0.59087	0.285619
Bphy_0647	RND family efflux transporter MFP subunit	0.106637	0.722026	-2.33895	0.462603
Bphy_0648	hydrophobe/amphiphile efflux-1 (HAE1) family protein	0.278481	0.295323	0.444956	0.39188
Bphy_0649	RND efflux system outer membrane lipoprotein	0.345787	0.354547	0.814767	0.162851
Bphy_0650	PqiA family integral membrane protein	0.363357	0.433486	0.712947	0.330113
Bphy_0651	hypothetical protein	0.325407	0.382681	0.779544	0.192133
Bphy_0652	hypothetical protein	-1.58154	0.421625	0.205016	0.785841
Bphy_0653	methionine aminopeptidase, type I	0.282234	0.578083	-0.015113	0.959524
Bphy_0654	GCN5-like N-acetyltransferase	0.291017	0.918424	-0.276342	0.775877
Bphy_0655	septum formation inhibitor	-0.260561	0.684479	0.304033	0.709765
Bphy_0656	septum site-determining protein MinD	-1.34588	0.189929	-1.8176	0.0804444
Bphy_0657	cell division topological specificity factor MinE	-0.257006	0.980298	-0.699909	0.51911
Bphy_0658	hypothetical protein	0.527229	0.34572	1.32709	0.281111
Bphy_0659	hypothetical protein	1.91676	0.476509	2.30947	0.245001
Bphy_0660	chloride channel core	0.480856	0.551683	-0.392395	0.738004
Bphy_0661	lipopolysaccharide heptosyltransferase I	0.363891	0.582537	-0.904259	0.142643
Bphy_0662	hypothetical protein	-0.424584	0.241834	-1.36746	0.0398587
Bphy_0663	general substrate transporter	0.633045	0.465455	0.533674	0.609319
Bphy_0664	TonB protein	-0.889175	0.290004	-0.322973	0.796917
Bphy_0665	coproporphyrinogen III oxidase	0.392974	0.660157	0.884124	0.320648
Bphy_0666	putative deoxyribonucleotide triphosphate pyrophosphatase	2.75706	0.344509	1.69607	0.519532
Bphy_0667	ribonuclease PH	-0.37189	0.725268	0.447191	0.508574
Bphy_0668	hypothetical protein	-0.0146249	0.664612	-0.494921	0.633305
Bphy_0669	guanylate kinase	-0.701476	0.278583	0.203948	1
Bphy_0670	DNA-directed RNA polymerase subunit omega	-0.280693	0.344522	-2.03245	0.0609386
Bphy_0671	(p)ppGpp synthetase I SpoT/RelA	-0.196619	0.45579	0.29703	0.673855
Bphy_0672	hypothetical protein	2.34399	0.00457665	-1.61635	0.36177
Bphy_0673	transcription elongation factor GreB	1.6314	0.0310913	1.72813	0.245415
Bphy_0674	porin	-0.195841	1	0.527306	0.282848
Bphy_0675	hypothetical protein	-0.724718	0.0917165	-3.27631	4.47863e-07
Bphy_0676	cold-shock DNA-binding domain-containing protein	-0.227966	0.639828	-0.270156	0.821485
Bphy_0677	DNA polymerase III subunit epsilon	-0.183021	0.723136	-0.859528	0.215254
Bphy_0678	chorismate mutase	-0.167431	0.659187	-1.16945	0.162806
Bphy_0679	hypothetical protein	0.889427	0.24448	0.266699	0.732615
Bphy_0680	hypothetical protein	0.0476409	0.791482	0.661434	0.483181
Bphy_0682	LysR family transcriptional regulator	-0.196844	0.9881	-1.24118	0.682013
Bphy_0683	Formyl-CoA transferase	1.16732	0.876642	-0.244374	1
Bphy_0684	acyl-CoA dehydrogenase domain-containing protein	2.76407	0.00137566	0.208238	0.720925
Bphy_0685	fructose-1,6-bisphosphatase	0.0787613	0.554688	0.0659043	0.814475
Bphy_0686	aminopeptidase N	-0.0713942	0.818621	0.131142	0.787972
Bphy_0687	putative transmembrane lipoprotein	-0.953801	0.113066	-1.09566	0.169859
Bphy_0688	hypothetical protein	1.16836	0.46905	0.165146	1
Bphy_0689	hypothetical protein	-0.414527	0.963629	-0.939925	0.530215
Bphy_0690	phospholipid/glycerol acyltransferase	0.0406652	0.888955	-0.533739	0.395578
Bphy_0691	putative acyl-carrier protein	0.829058	0.91097	-0.57136	1
Bphy_0692	acyl carrier protein	2.90333	0.74086	NA	0.999562
Bphy_0693	hypothetical protein	0.919615	0.73808	0.56471	0.606085
Bphy_0694	AMP-dependent synthetase and ligase	0.430571	0.684312	1.2465	0.155657
Bphy_0695	glycosyl transferase family protein	-0.203992	0.521393	0.144592	1
Bphy_0696	histidine ammonia-lyase	0.412877	0.802918	0.879476	0.586985
Bphy_0697	thioesterase superfamily protein	-0.680711	0.895506	-0.728517	0.92159
Bphy_0698	putative signal peptide protein	-2.17694	0.485185	-0.633495	0.970409
Bphy_0699	RND superfamily drug exporter	-0.145712	0.760657	0.591064	0.456584
Bphy_0700	3-oxoacyl-(acyl carrier protein) synthase I	-0.937113	0.215708	0.478416	0.698307
Bphy_0701	beta-hydroxyacyl-(acyl-carrier-protein) dehydratase FabA/FabZ	-3.94716	0.634125	1.14389	0.823101
Bphy_0702	short chain dehydrogenase	0.773081	0.65965	0.0802459	0.844358
Bphy_0703	3-oxoacyl-(acyl carrier protein) synthase II	0.763209	0.666976	0.45458	0.75403
Bphy_0704	beta-ketoacyl synthase	-1.41463	0.368683	-0.532037	0.680262
Bphy_0705	putative signal peptide protein	-0.0570132	0.684197	0.263046	0.812542
Bphy_0706	putative excinuclease ATPase subunit	-5.01755	0.586904	2.99588	0.316384
Bphy_0707	type 11 methyltransferase	0.354812	0.793503	0.787705	0.444278
Bphy_0708	FAD-binding monooxygenase	-0.104011	0.893924	0.0568327	1
Bphy_0709	guanine deaminase	-0.0768452	0.671502	0.193966	0.675784
Bphy_0710	adenosine deaminase	-0.573451	0.560786	0.125774	0.849205
Bphy_0711	xanthine dehydrogenase accessory protein XdhC	0.194075	0.93778	-0.662614	0.357908
Bphy_0712	xanthine dehydrogenase, molybdopterin binding subunit	0.811778	0.302114	1.15503	0.187193
Bphy_0713	xanthine dehydrogenase small subunit	0.891453	0.1576	0.223485	0.82442
Bphy_0714	disulfide bond formation protein B	-0.545088	0.643698	-1.25218	0.346655
Bphy_0715	amidase	-1.02373	0.246256	-1.02511	0.251021
Bphy_0716	sodium/hydrogen exchanger	0.225553	0.699445	-0.624325	0.351529
Bphy_0717	peptidase C26	-0.684688	0.175569	-0.75015	0.255352
Bphy_0718	putative exported lipoprotein	-0.981491	0.335005	-1.57799	0.135227
Bphy_0719	hypothetical protein	-0.932415	0.500125	-1.12317	0.348108
Bphy_0720	GCN5-like N-acetyltransferase	2.62789	0.284226	2.92684	0.203083
Bphy_0721	general substrate transporter	0.997819	0.463478	-0.324367	0.73023
Bphy_0722	TPR repeat-containing protein	-0.293941	0.920173	0.164771	0.734756
Bphy_0723	ArsR family transcriptional regulator	-1.98832	0.470953	-2.88557	0.278563
Bphy_0724	cation diffusion facilitator family transporter	-1.06117	0.764493	-1.93508	0.439806
Bphy_0725	FAD-binding monooxygenase	-1.04879	0.692645	-0.615767	1
Bphy_0726	NAD-dependent formate dehydrogenase subunit delta	0.164533	1	1.92926	0.0218672
Bphy_0727	formate dehydrogenase subunit alpha	-0.272331	0.754691	0.981327	0.163567
Bphy_0728	NADH dehydrogenase (quinone)	0.535234	0.706294	0.877019	0.347115
Bphy_0729	NAD-dependent formate dehydrogenase subunit gamma	-0.709408	0.511983	0.426032	0.625246
Bphy_0730	molybdate metabolism transcriptional regulator	0.639973	0.589287	1.25439	0.167581
Bphy_0731	hypothetical protein	1.61131	0.674138	0.786462	0.705978
Bphy_0732	hypothetical protein	0.0340714	0.502151	0.0824244	0.801799
Bphy_0733	group 1 glycosyl transferase	-0.362612	0.833191	-1.0902	0.317511
Bphy_0734	GP29	0.337627	0.875568	-0.752959	0.765831
Bphy_0735	phosphoglycolate phosphatase	-0.12489	0.806143	-0.0249005	1
Bphy_0736	3-demethylubiquinone-9 3-methyltransferase	-0.210971	0.615218	0.0285179	0.920861
Bphy_0737	OmpA/MotB domain-containing protein	-0.202015	0.75234	0.455774	0.473587
Bphy_0738	DNA gyrase subunit A	0.0024528	0.876058	0.486357	0.465197
Bphy_0739	hypothetical protein	-0.386701	0.489433	0.803425	0.428233
Bphy_0740	phosphoserine aminotransferase	-0.30388	0.509919	-0.669396	0.433564
Bphy_0741	chorismate mutase	-0.0933522	0.561236	-0.252685	0.806707
Bphy_0742	histidinol-phosphate aminotransferase	-0.780984	0.287241	-0.555831	0.576391
Bphy_0743	prephenate dehydrogenase	0.789308	0.824652	0.665346	0.676932
Bphy_0744	3-phosphoshikimate 1-carboxyvinyltransferase	-1.31022	0.137452	-0.959291	0.240453
Bphy_0745	cytidylate kinase	-0.0402305	0.692288	-0.529636	0.650171
Bphy_0746	30S ribosomal protein S1	-0.186026	0.539537	1.49592	0.0294198
Bphy_0747	integration host factor subunit beta	0.216978	0.92556	1.42872	0.317473
Bphy_0748	hypothetical protein	0.32216	0.564685	-0.0144263	0.857148
Bphy_0749	tetratricopeptide repeat-containing protein	-0.889406	0.187996	-1.19283	0.126255
Bphy_0750	nucleotide sugar dehydrogenase	-1.22104	0.0636751	-0.831019	0.335269
Bphy_0751	rfaE bifunctional protein	0.139678	1	0.816677	0.467382
Bphy_0752	ADP-L-glycero-D-manno-heptose-6-epimerase	0.938808	0.671676	0.577954	1
Bphy_0753	hypothetical protein	-1.63167	0.639098	-0.0157728	0.892527
Bphy_0754	cysteine synthase B	0.430966	0.35279	0.122176	0.888893
Bphy_0755	lytic murein transglycosylase B	-0.432762	0.268258	-0.876904	0.222042
Bphy_0756	histone deacetylase superfamily protein	-0.318021	0.420899	-0.318983	0.653127
Bphy_0757	enoyl-CoA hydratase	-0.0984642	0.817131	0.215577	0.832423
Bphy_0758	alpha/beta hydrolase fold protein	0.531082	0.530026	-0.48296	0.645793
Bphy_0759	DL-methionine transporter ATP-binding subunit	0.00760402	0.813499	1.02543	0.156038
Bphy_0760	binding-protein-dependent transport systems inner membrane component	1.44449	0.273749	0.300854	1
Bphy_0761	YaeC family lipoprotein	0.119078	0.568128	0.997451	0.205315
Bphy_0762	electron transfer flavoprotein alpha/beta-subunit	-0.804234	0.0515601	-0.912396	0.161158
Bphy_0763	electron transfer flavoprotein subunit alpha	-0.996013	0.292551	-0.035047	0.946122
Bphy_0764	acyl-CoA dehydrogenase domain-containing protein	-0.202142	0.948823	0.505879	0.502579
Bphy_0765	D-amino acid dehydrogenase small subunit	-0.756292	0.174209	0.215056	0.695718
Bphy_0766	AsnC family transcriptional regulator	0.0780391	0.911726	-0.396944	0.592033
Bphy_0767	radical SAM domain-containing protein	1.38793	0.0132091	0.779512	0.298062
Bphy_0768	hypothetical protein	1.1146	0.0231061	0.122685	0.792332
Bphy_0769	30S ribosomal protein S16	-0.128733	0.841891	1.19608	0.463028
Bphy_0770	16S rRNA-processing protein RimM	0.121915	0.863759	0.385507	0.676414
Bphy_0771	tRNA (guanine-N(1)-)-methyltransferase	0.88257	0.541968	1.03622	0.403763
Bphy_0772	50S ribosomal protein L19	1.02588	0.392674	0.723499	0.464077
Bphy_0773	NUDIX hydrolase	-3.01922	0.0400886	-0.0124567	0.875186
Bphy_0774	CobD/CbiB family protein	0.288983	0.856537	-0.64797	0.393821
Bphy_0775	hypothetical protein	0.341081	0.886713	-0.389725	0.618757
Bphy_0776	ribosome-associated GTPase	-0.57866	0.331678	-0.208082	0.884076
Bphy_0777	Ste24 endopeptidase	0.245039	1	0.123153	1
Bphy_0778	oligoribonuclease	0.491735	0.477567	0.762236	0.301362
Bphy_0779	molybdenum cofactor biosynthesis protein MogA	0.427342	0.875532	0.426955	0.754659
Bphy_0780	hypothetical protein	-0.298562	0.676104	0.260134	0.668141
Bphy_0781	peptidase U62 modulator of DNA gyrase	-0.318807	0.776166	-0.38828	0.714573
Bphy_0782	dihydrofolate reductase	0.0863268	0.652607	0.0392187	0.901182
Bphy_0783	sigma-54 dependent trancsriptional regulator	0.225623	1	1.73605	0.457223
Bphy_0784	hypothetical protein	0.777215	0.862776	1.05751	0.568819
Bphy_0785	peptidase C39 bacteriocin processing	0.0969865	0.558547	1.78268	0.046885
Bphy_0786	hypothetical protein	0.795757	0.184862	-0.889629	0.401926
Bphy_0787	sigma-54 dependent trancsriptional regulator	-0.0181825	0.750777	0.438971	0.443317
Bphy_0788	thymidylate synthase	-0.699284	0.636772	-1.02114	0.318864
Bphy_0789	hypothetical protein	-0.964055	0.0229733	-1.29713	0.0457758
Bphy_0790	ArsR family transcriptional regulator	-0.0471887	0.874677	0.145826	1
Bphy_0791	hypothetical protein	0.646763	0.331459	0.031461	0.798304
Bphy_0792	major facilitator transporter	0.0414815	0.601537	-0.311702	1
Bphy_0793	AraC family transcriptional regulator	0.51156	0.785793	0.547459	0.579942
Bphy_0794	thioesterase superfamily protein	-0.179506	0.784294	0.388564	0.6348
Bphy_0795	fumarate hydratase	0.0441265	0.859504	0.252704	0.732806
Bphy_0796	phospholipase D/transphosphatidylase	-0.0122404	0.850789	-0.718549	0.260188
Bphy_0797	MATE efflux family protein	2.62353	0.336311	2.20355	0.376968
Bphy_0798	hypothetical protein	0.45668	0.632859	-0.469655	0.668544
Bphy_0799	putative signal peptide protein	-0.946572	0.0679476	-2.87753	1.60733e-05
Bphy_0800	hypothetical protein	-0.711052	0.215183	-2.16229	0.000337569
Bphy_0801	UvrD/REP helicase	0.104673	0.940607	0.115694	0.868597
Bphy_0802	hypothetical protein	1.47219	0.24508	0.828657	0.58095
Bphy_0803	branched-chain amino acid transport	-1.55532	0.723014	2.6297	0.214828
Bphy_0804	AzlC family protein	0.755633	0.78951	2.6222	0.0603917
Bphy_0805	AraC family transcriptional regulator	-0.487815	0.929311	-0.733879	0.640015
Bphy_0806	CreA family protein	-0.343936	0.481263	2.33862	0.314688
Bphy_0807	4Fe-4S ferredoxin iron-sulfur binding domain-containing protein	-0.0904855	0.876506	1.26791	0.104358
Bphy_0808	nicotinate phosphoribosyltransferase	-0.596067	0.290799	0.348158	0.62669
Bphy_0809	hypothetical protein	0.444843	0.829111	-2.36843	0.157912
Bphy_0810	citrate transporter	-0.318719	0.874324	-0.349354	0.819708
Bphy_0811	D-isomer specific 2-hydroxyacid dehydrogenase	-1.04931	0.225254	-0.26583	0.845782
Bphy_0812	hypothetical protein	0.305012	0.66605	-0.419163	0.778682
Bphy_0813	GCN5-like N-acetyltransferase	-1.96378	0.0759475	-0.524047	0.624228
Bphy_0814	hypothetical protein	-1.76896	0.183423	-0.260333	0.766671
Bphy_0815	molybdenum cofactor synthesis domain-containing protein	0.272984	0.874055	0.544259	0.539268
Bphy_0816	molybdopterin-guanine dinucleotide biosynthesis protein MobA	-0.12486	0.572792	-0.516877	0.551875
Bphy_0817	molybdenum cofactor biosynthesis protein A	0.807608	0.561282	1.30242	0.149859
Bphy_0818	ribonuclease	-0.548844	0.2655	0.660732	0.274679
Bphy_0819	RluA family pseudouridine synthase	0.979614	0.154076	0.809375	0.321333
Bphy_0820	HAD family hydrolase	0.441416	0.566959	0.524708	0.691791
Bphy_0821	Rieske (2Fe-2S) domain-containing protein	-0.391047	0.409537	-2.86799	4.72113e-05
Bphy_0822	peptidase S49	0.217064	0.507658	0.328885	0.522263
Bphy_0823	uroporphyrin-III C/tetrapyrrole methyltransferase	-0.354029	0.63545	-0.44851	0.640611
Bphy_0824	Maf-like protein	0.193122	0.954158	-1.25675	0.337989
Bphy_0825	hypothetical protein	0.159759	0.977667	0.944558	0.229083
Bphy_0826	50S ribosomal protein L32	-0.296833	0.497709	0.591093	0.384453
Bphy_0827	putative glycerol-3-phosphate acyltransferase PlsX	0.195233	0.935986	0.639651	0.543125
Bphy_0828	3-oxoacyl-(acyl carrier protein) synthase III	-0.181656	0.779997	0.227979	0.58859
Bphy_0829	malonyl CoA-acyl carrier protein transacylase	-0.177266	0.767376	-0.330051	0.724365
Bphy_0830	3-ketoacyl-(acyl-carrier-protein) reductase	-0.726888	0.439684	-0.484313	0.618888
Bphy_0831	acyl carrier protein	-0.249371	0.53505	1.69552	0.293787
Bphy_0832	3-oxoacyl-(acyl carrier protein) synthase II	-0.00983198	1	0.184017	0.867405
Bphy_0833	hypothetical protein	0.397434	0.709253	-1.44628	0.217042
Bphy_0834	RNA polymerase sigma factor RpoE	-0.758792	0.0913129	-0.0354385	0.911808
Bphy_0835	anti sigma-E protein, RseA	-0.944115	0.114651	-0.16719	0.953778
Bphy_0836	sigma E regulatory protein, MucB/RseB	-0.929726	0.0393061	-1.50748	0.0161135
Bphy_0837	protease Do	-0.681287	0.145277	-0.846908	0.228378
Bphy_0838	glutaredoxin 2	0.432244	0.597987	0.193044	0.743301
Bphy_0839	GTP-binding protein LepA	-0.501376	0.533261	0.231945	0.68503
Bphy_0840	signal peptidase I	0.0311391	0.958859	-0.104974	0.989456
Bphy_0841	ribonuclease III	0.115811	0.834022	0.244116	0.791421
Bphy_0842	GTP-binding protein Era	0.217352	0.724118	0.20699	0.813678
Bphy_0843	DNA repair protein RecO	0.246468	1	-0.674323	0.378977
Bphy_0844	pyridoxine 5'-phosphate synthase	-0.20116	0.856645	-0.279142	1
Bphy_0845	4'-phosphopantetheinyl transferase	-2.04327	0.0657438	-0.602585	0.59527
Bphy_0846	beta-hexosaminidase	0.694582	0.672485	-0.176809	0.775652
Bphy_0847	two component, sigma54 specific, Fis family transcriptional regulator	-0.736175	0.251536	-1.18769	0.105037
Bphy_0848	CsbD family protein	-0.824116	0.297221	-4.10378	5.92976e-08
Bphy_0849	elongation factor P	0.111748	0.718125	1.30348	0.377143
Bphy_0850	hypothetical protein	-0.256061	0.756674	-0.611806	0.389881
Bphy_0851	excinuclease ABC subunit C	0.116933	1	1.33277	0.073887
Bphy_0852	CDP-diacylglycerol--glycerol-3-phosphate 3-phosphatidyltransferase	0.34571	0.658424	-0.000444665	0.968545
Bphy_0853	hypothetical protein	-0.114508	0.856697	0.533967	0.550745
Bphy_0854	GCN5-like N-acetyltransferase	-0.643861	0.568372	-1.43526	0.480445
Bphy_0855	putative inner membrane protein	0.970031	0.738844	0.55864	0.521648
Bphy_0856	hypothetical protein	-0.422227	0.735536	-1.09917	0.420499
Bphy_0857	electron transport protein SCO1/SenC	-0.490916	0.242681	0.231346	1
Bphy_0858	HAD family hydrolase	-0.326101	0.549957	-0.194109	0.731873
Bphy_0859	alpha,alpha-trehalose-phosphate synthase	-0.456611	0.348175	-0.170013	0.811477
Bphy_0860	ABC transporter-like protein	-1.06423	0.0213244	-1.23638	0.0784152
Bphy_0861	group 1 glycosyl transferase	-0.57017	0.224298	-0.175557	0.862375
Bphy_0862	hypothetical protein	0.763013	0.598556	0.30997	0.70433
Bphy_0863	hypothetical protein	0.293994	0.713856	-1.26067	0.239853
Bphy_0864	hypothetical protein	0.358013	0.574601	0.0976583	1
Bphy_0865	GtrA family protein	0.990526	0.884673	-0.484139	0.968179
Bphy_0866	glycosyl transferase family protein	1.36621	0.342555	0.297738	1
Bphy_0867	DNA polymerase III subunit epsilon	-0.142086	0.678787	-0.366265	0.698255
Bphy_0868	ribonuclease H	0.395438	0.867816	-0.0382662	0.840758
Bphy_0869	type 11 methyltransferase	0.511665	0.549729	0.423371	0.70265
Bphy_0870	hydroxyacylglutathione hydrolase	-0.245456	0.41107	-1.33591	0.0693608
Bphy_0871	lytic transglycosylase	-0.430149	0.384059	0.108851	0.868577
Bphy_0872	major facilitator transporter	0.704099	0.637474	0.370513	1
Bphy_0873	carbamoyl phosphate synthase small subunit	-0.0286773	0.958117	0.963933	0.223983
Bphy_0874	carbamoyl phosphate synthase large subunit	0.0789059	0.779625	0.904125	0.156927
Bphy_0875	transcription elongation factor GreA	-0.498682	0.41111	-1.4797	0.118368
Bphy_0876	hypothetical protein	0.815329	0.207187	0.706921	0.406293
Bphy_0877	hypothetical protein	-0.465628	0.447246	-0.407855	0.703192
Bphy_0878	ribosomal RNA methyltransferase RrmJ/FtsJ	-0.301823	0.613587	0.262202	0.712738
Bphy_0879	ATP-dependent metalloprotease FtsH	-0.140905	0.754501	0.349981	0.621163
Bphy_0880	dihydropteroate synthase	0.297871	0.877471	-0.438248	0.698213
Bphy_0881	phosphoglucosamine mutase	-0.0387498	0.986352	0.132285	0.932343
Bphy_0882	phosphate ABC transporter periplasmic phosphate-binding protein	-0.326885	0.710135	4.33206	1.52316e-05
Bphy_0883	phosphate transporter permease subunit PstC	-0.800949	0.586224	2.50614	0.00125872
Bphy_0884	phosphate transporter permease subunit PtsA	-0.717609	1	1.06109	0.100434
Bphy_0885	phosphate transporter ATP-binding protein	0.140757	0.640126	2.5742	0.000605865
Bphy_0886	phosphate uptake regulator PhoU	0.427797	0.866259	2.40081	0.0412332
Bphy_0887	two component transcriptional regulator	-0.249401	0.636094	2.27039	0.0066061
Bphy_0888	multi-sensor signal transduction histidine kinase	0.149465	0.58608	-0.368612	0.787279
Bphy_0889	Ppx/GppA phosphatase	-0.168247	0.547571	0.264756	0.674746
Bphy_0890	polyphosphate kinase	-0.0373089	0.898769	1.67405	0.0410375
Bphy_0891	hypothetical protein	-1.22647	0.342397	3.94066	1.81418e-05
Bphy_0892	putative phosphohistidine phosphatase SixA	-0.689584	0.307491	0.0282967	0.938665
Bphy_0893	hypothetical protein	NA	0.00627064	-2.23333	0.304632
Bphy_0894	hypothetical protein	-0.87519	0.52929	0.517841	0.432094
Bphy_0895	lipoprotein	-1.16325	0.259196	-1.78394	0.212035
Bphy_0896	MATE efflux family protein	0.823414	0.536879	0.921363	0.360294
Bphy_0897	hypothetical protein	1.18006	0.774793	0.873947	0.591238
Bphy_0898	lipoprotein	-1.31626	0.217989	-0.911308	0.443648
Bphy_0899	peptidase M23B	-0.316636	0.357322	-0.77552	0.585123
Bphy_0900	aldose 1-epimerase	-1.47207	0.00625947	-0.5187	0.478322
Bphy_0901	hypothetical protein	-1.34335	0.360383	0.0136174	0.8314
Bphy_0902	undecaprenyl pyrophosphate phosphatase	0.227751	0.824191	0.471234	0.604213
Bphy_0903	hypothetical protein	0.635468	0.908956	-1.09316	0.584917
Bphy_0904	hypothetical protein	0.412142	0.579462	0.420543	0.527569
Bphy_0905	NUDIX hydrolase	0.165744	0.743403	-0.0713041	0.973422
Bphy_0906	extracellular solute-binding protein	1.0863	0.145115	1.85036	0.0386314
Bphy_0907	glutaminyl-tRNA synthetase	-0.762952	0.200581	0.276297	0.656326
Bphy_0908	hypothetical protein	-2.42875	0.0286456	1.72202	0.332902
Bphy_0909	RNA polymerase sigma factor	0.181854	0.56428	1.28627	0.0722535
Bphy_0910	putative transmembrane anti-sigma factor	-0.522535	0.835909	0.537554	0.505986
Bphy_0911	30S ribosomal protein S6	-0.0206755	0.750107	1.32498	0.190612
Bphy_0912	putative primosomal replication protein N	-0.08208	0.543107	-0.276157	0.880013
Bphy_0913	30S ribosomal protein S18	-0.306648	0.297324	-0.0352541	1
Bphy_0914	50S ribosomal protein L9	-0.0713692	0.63769	1.36713	0.0444606
Bphy_0915	replicative DNA helicase	-0.516407	0.552422	-0.603041	0.537823
Bphy_0916	hypothetical protein	-0.199026	0.690891	-0.939617	0.278139
Bphy_0917	phosphate transporter	-0.327727	0.931331	-1.56511	0.0168765
Bphy_0918	short-chain dehydrogenase/reductase SDR	-0.179362	1	-0.499237	0.576373
Bphy_0919	NLP/P60 protein	-0.797957	0.423152	-2.16634	0.143887
Bphy_0920	PhoH family protein	-0.454714	0.239077	0.203704	0.718785
Bphy_0921	alkyl hydroperoxide reductase/ Thiol specific antioxidant/ Mal allergen	-0.175156	0.518313	0.204346	1
Bphy_0922	polysaccharide deacetylase	0.00492277	0.88763	0.00202162	0.919555
Bphy_0923	NAD-dependent epimerase/dehydratase family protein	-0.441987	0.267647	0.0820341	1
Bphy_0924	putative formyltransferase	-0.0440249	0.751897	-0.761649	0.406089
Bphy_0925	glycosyl transferase family protein	0.284853	0.70609	-0.116868	0.984656
Bphy_0926	DegT/DnrJ/EryC1/StrS aminotransferase	-0.285883	0.551495	-0.180188	0.785631
Bphy_0927	hypothetical protein	0.650235	0.25109	0.798253	0.334961
Bphy_0928	glycosyl transferase family protein	1.3646	0.153387	0.00273798	1
Bphy_0929	hypothetical protein	-0.606489	0.143824	-1.17965	0.0650588
Bphy_0930	aminotransferase AlaT	-0.152709	0.478156	0.0677461	1
Bphy_0931	homoserine dehydrogenase	-0.306793	0.436171	0.672834	0.458594
Bphy_0932	threonine synthase	-0.794467	0.148464	0.00784983	0.967002
Bphy_0933	molybdenum cofactor synthesis domain-containing protein	-0.123377	0.730293	-0.152836	0.784299
Bphy_0934	molybdopterin converting factor subunit 1	NA	0.416279	1.67947	0.547254
Bphy_0935	molybdopterin biosynthesis MoaE protein	-0.07997	0.937626	-0.646167	0.479391
Bphy_0936	globin	0.436732	0.23978	0.732121	0.224696
Bphy_0937	transcriptional regulator, TrmB	-0.198629	0.759732	-0.234119	1
Bphy_0938	ATP-dependent chaperone ClpB	-0.519186	0.484982	0.831775	0.232836
Bphy_0939	hypothetical protein	-1.22752	0.616256	-0.773135	0.656577
Bphy_0940	putative DNA uptake protein, ComEA-like protein	-0.225482	0.64794	-0.811466	0.224261
Bphy_0941	penicillin-binding protein 1C	0.395984	0.448646	-0.0756928	0.903309
Bphy_0942	alpha-2-macroglobulin domain-containing protein	-0.123613	0.657507	-0.592628	0.415011
Bphy_0943	MerR family transcriptional regulator	-0.235795	0.752286	-0.259256	0.717323
Bphy_0944	carboxymuconolactone decarboxylase	0.57151	0.587286	-1.1443	0.437232
Bphy_0945	MATE efflux family protein	0.547488	0.707397	-1.61867	0.0895966
Bphy_0946	putative inner membrane protein	0.625408	0.754498	0.0347238	1
Bphy_0947	50S ribosomal protein L31 type B	-0.184181	1	0.942892	0.271466
Bphy_0948	hypothetical protein	-0.15842	0.952618	-0.78139	0.347382
Bphy_0949	transcription termination factor Rho	-0.115977	0.57844	-0.243794	0.806278
Bphy_0950	thioredoxin	-0.227364	0.613702	0.539424	0.459915
Bphy_0951	DNA polymerase III subunits gamma and tau	-0.205891	0.759928	0.181652	0.697652
Bphy_0952	hypothetical protein	-0.529162	0.849434	-0.00854365	0.764633
Bphy_0953	recombination protein RecR	-0.794465	0.549391	-0.118491	0.978548
Bphy_0954	L-carnitine dehydratase/bile acid-inducible protein F	-0.5135	0.536684	-0.0124183	0.966509
Bphy_0955	NMT1/THI5-like domain-containing protein	-0.784787	0.0863923	-0.56009	0.380154
Bphy_0956	ABC transporter-like protein	-0.0452234	0.918478	-0.245179	0.770306
Bphy_0957	binding-protein-dependent transport systems inner membrane component	-0.412595	0.264399	-0.326767	0.563726
Bphy_0958	alcohol dehydrogenase	-0.538679	0.372703	-0.0959303	1
Bphy_0959	stationary phase survival protein SurE	-0.0190605	0.551745	0.376693	0.662249
Bphy_0960	protein-L-isoaspartate O-methyltransferase	-0.446401	0.805109	-0.374584	1
Bphy_0961	peptidase M23B	-0.391547	0.423604	-1.02292	0.196526
Bphy_0962	RNA polymerase sigma factor RpoS	-0.130009	0.571189	-0.480299	0.441432
Bphy_0963	3'-5' exonuclease	-0.157699	1	-0.689429	0.447175
Bphy_0964	endonuclease/exonuclease/phosphatase	0.228303	0.783013	-1.0306	0.359618
Bphy_0965	23S rRNA 5-methyluridine methyltransferase	0.0529796	0.75897	0.442416	0.632398
Bphy_0966	putative competence lipoprotein, ComL	-0.255788	0.580046	0.160974	0.858793
Bphy_0967	RluA family pseudouridine synthase	-0.44866	0.243617	0.221519	0.726309
Bphy_0968	hypothetical protein	-0.620095	0.556947	0.925333	0.57804
Bphy_0969	poly(R)-hydroxyalkanoic acid synthase, class I	-0.0215387	0.617655	-0.105706	0.860204
Bphy_0970	acetyl-CoA acetyltransferase	-0.432069	0.270754	0.85804	0.242793
Bphy_0971	acetyacetyl-CoA reductase	-0.395117	0.766742	0.339471	0.512235
Bphy_0972	polyhydroxyalkonate synthesis repressor PhaR	-0.0990388	0.904072	0.248149	0.716215
Bphy_0973	30S ribosomal protein S12 methylthiotransferase	-0.590934	0.290646	-0.124173	1
Bphy_0974	ribokinase-like domain-containing protein	-0.307147	0.798496	0.593013	0.496145
Bphy_0975	beta-ketothiolase	-1.04732	0.100219	0.00513948	0.848811
Bphy_0976	hypothetical protein	-1.14519	0.121742	-1.45565	0.088974
Bphy_0977	cystathionine beta-lyase	0.565791	0.833605	-0.626184	0.519467
Bphy_0978	phosphoserine phosphatase SerB	-0.168346	0.808036	-1.19863	0.151819
Bphy_0979	cytochrome P450	-1.28221	0.163464	-0.0503726	0.978816
Bphy_0980	Ku protein	-1.22519	0.0617523	-1.06438	0.163488
Bphy_0981	DNA ligase D	-0.793975	0.149432	0.0505645	0.941809
Bphy_0982	hypothetical protein	-2.45637	0.294804	0.495615	0.864208
Bphy_0983	LysR family transcriptional regulator	-0.51848	0.480545	0.991024	0.404148
Bphy_0984	zinc-binding alcohol dehydrogenase family protein	0.162975	0.651069	-0.189988	1
Bphy_0985	hypothetical protein	-0.64655	0.154503	-0.235311	0.673465
Bphy_0986	hypothetical protein	-1.12939	0.119091	-1.93908	0.00895431
Bphy_0987	ABC transporter-like protein	0.0655151	0.868019	-1.1272	0.451363
Bphy_0988	AsmA family protein	-1.10093	0.0470331	-1.9894	0.00289978
Bphy_0989	hypothetical protein	0.117474	0.790967	-0.413659	0.578832
Bphy_0990	integral membrane sensor signal transduction histidine kinase	0.297963	0.678592	0.331147	0.731532
Bphy_0991	response regulator receiver protein	0.0976356	0.705087	-0.296347	0.915358
Bphy_0992	PAS/PAC sensor hybrid histidine kinase	0.137304	0.738538	0.158446	0.744528
Bphy_0993	large-conductance mechanosensitive channel	0.299939	0.882516	-0.802096	0.289654
Bphy_0994	pyridoxal-5'-phosphate-dependent protein subunit beta	0.105324	0.716405	-0.34212	0.73555
Bphy_0995	acetylornithine deacetylase	-0.58285	0.128683	-0.60312	0.332372
Bphy_0996	peptidase dimerisation domain-containing protein	-0.301464	0.844922	-0.416569	0.837964
Bphy_0997	transcription-repair coupling factor	-0.496579	0.275638	-0.180695	0.74619
Bphy_0998	2-C-methyl-D-erythritol 4-phosphate cytidylyltransferase	0.204105	0.921446	0.102905	1
Bphy_0999	2-C-methyl-D-erythritol 2,4-cyclodiphosphate synthase	0.640176	0.884545	-0.0695887	0.999575
Bphy_1000	alkylhydroperoxidase	0.726905	0.53279	0.235037	0.634011
Bphy_1001	alkyl hydroperoxide reductase/ Thiol specific antioxidant/ Mal allergen	-0.292725	0.634088	0.76782	0.212404
Bphy_1002	integral membrane sensor signal transduction histidine kinase	0.0451946	0.78786	-0.566472	0.394176
Bphy_1003	osmolarity response regulator	-0.208318	0.784565	0.537765	0.484886
Bphy_1004	hypothetical protein	0.151211	0.602689	-0.139902	0.813207
Bphy_1005	hypothetical protein	0.804822	0.322138	0.167398	0.778522
Bphy_1006	squalene/phytoene synthase	-0.0015439	0.8859	-0.106794	0.924658
Bphy_1007	hypothetical protein	INF	0.00263589	INF	0.266909
Bphy_1008	MarR family transcriptional regulator	-0.492034	0.469517	-0.12177	0.937551
Bphy_1009	glycerate kinase	-0.244647	0.8516	-0.792273	0.38923
Bphy_1010	trigger factor	-0.323864	0.441193	0.550655	0.342306
Bphy_1011	ATP-dependent Clp protease proteolytic subunit	-0.0847467	0.700002	0.872596	0.222022
Bphy_1012	ATP-dependent protease ATP-binding subunit ClpX	-0.455955	0.505288	0.61795	0.281229
Bphy_1013	ATP-dependent protease La	-0.0181765	0.802111	1.53804	0.063592
Bphy_1014	histone family protein DNA-binding protein	0.483021	0.847796	0.376297	0.857697
Bphy_1015	PpiC-type peptidyl-prolyl cis-trans isomerase	-0.250969	0.362648	-0.0519213	1
Bphy_1016	hypothetical protein	-2.36855	1.28378e-05	-2.10624	0.00117102
Bphy_1017	lysophospholipase	-0.330675	0.45699	-0.751093	0.295474
Bphy_1018	ABC transporter-like protein	0.124743	1	0.10094	0.968529
Bphy_1019	glucose-6-phosphate isomerase	-0.398876	0.282444	1.26673	0.10591
Bphy_1020	carbohydrate kinase	0.0792024	0.918757	-0.333262	0.709994
Bphy_1021	D-amino-acid dehydrogenase	0.363072	0.917068	-1.14193	0.448952
Bphy_1022	phosphoribosylformylglycinamidine synthase	-0.227389	0.438738	0.0711867	0.92367
Bphy_1023	PpiC-type peptidyl-prolyl cis-trans isomerase	-0.608093	0.341548	0.157888	0.917402
Bphy_1024	BolA family protein	0.278306	0.62838	0.0828749	0.761646
Bphy_1025	intracellular septation protein A	0.202835	0.766966	-0.880328	0.379258
Bphy_1026	hypothetical protein	0.149282	0.741423	0.791908	0.242568
Bphy_1027	long-chain-fatty-acid--CoA ligase	-1.22627	0.252174	-0.505976	0.452632
Bphy_1028	3-hydroxyacyl-CoA dehydrogenase	-0.500212	0.367668	0.46243	0.611004
Bphy_1029	nicotinamidase	-0.992217	0.470988	-0.0969067	0.950792
Bphy_1030	acetyl-CoA acetyltransferase	-1.08122	0.4403	0.181058	0.744361
Bphy_1031	hypothetical protein	NA	0.711026	1.69822	0.794621
Bphy_1032	SH3 type 3 domain-containing protein	0.342547	0.402453	-0.205133	0.866049
Bphy_1033	water stress/hypersensitive response domain-containing protein	-0.478567	1	-0.168167	0.959081
Bphy_1034	hypothetical protein	0.601319	0.572148	2.0888	0.0713413
Bphy_1035	GYD family protein	NA	0.576434	3.37774	0.23083
Bphy_1036	thioesterase superfamily protein	0.0856199	0.570381	0.400847	0.645745
Bphy_1037	alcohol dehydrogenase	-1.08508	0.636552	-0.721378	0.60898
Bphy_1038	hypothetical protein	-0.403634	0.317561	-0.373085	0.678049
Bphy_1039	alpha/beta hydrolase domain-containing protein	0.215188	0.846962	-0.377513	0.756572
Bphy_1040	hypothetical protein	0.323869	0.991671	-0.906006	0.4163
Bphy_1041	putative glycine cleavage T protein (aminomethyltransferase)	0.311646	0.665101	1.56467	0.084163
Bphy_1042	aminodeoxychorismate lyase	0.565339	0.702635	0.467952	0.648663
Bphy_1043	thymidylate kinase	-0.887368	0.200274	-0.229056	0.88258
Bphy_1044	DNA polymerase III subunit delta'	0.231562	0.762737	0.195759	1
Bphy_1045	TatD family hydrolase	-0.257059	0.95689	-1.29045	0.5273
Bphy_1046	ankyrin	0.471433	0.818589	0.0219858	1
Bphy_1047	hypothetical protein	0.960706	0.503159	1.218	0.15011
Bphy_1048	alpha,alpha-trehalose-phosphate synthase	-0.489117	0.422011	-0.124512	0.875574
Bphy_1049	hypothetical protein	-0.648935	0.373695	-0.198684	0.809438
Bphy_1050	group 1 glycosyl transferase	-0.701189	0.0789332	-1.04188	0.122054
Bphy_1051	putative lipoprotein	-0.0758301	0.927862	-0.36286	0.484815
Bphy_1052	putative transmembrane protein	0.178883	0.423374	-0.157885	0.967629
Bphy_1053	PsiF repeat-containing protein	-0.804059	0.511268	2.80599	0.0866571
Bphy_1054	YciI-like protein	-0.314597	0.492836	0.402076	0.597259
Bphy_1055	putative transposase A-like protein	1.85967	0.0476609	0.690629	0.541688
Bphy_1056	mannose-1-phosphate guanylyltransferase/mannose-6-phosphate isomerase	2.20017	0.182781	1.46234	0.131526
Bphy_1057	undecaprenyl-phosphate glucose phosphotransferase	1.35084	0.256185	-0.669334	0.556114
Bphy_1058	nucleotide sugar dehydrogenase	2.38409	0.0966731	0.206269	1
Bphy_1059	protein tyrosine phosphatase	2.53493	0.306662	0.998475	0.404563
Bphy_1060	polysaccharide export protein	3.26483	0.337214	1.36689	0.268436
Bphy_1061	exopolysaccharide tyrosine-protein kinase	3.09378	0.298692	0.801797	0.622929
Bphy_1062	glycosyl transferase family protein	1.81613	0.321623	0.290859	0.662132
Bphy_1063	putative glycosyltransferase group 1, RfaG-like protein	2.80495	0.126722	0.897135	0.396069
Bphy_1064	putative transmembrane protein	1.65762	0.0451201	0.653586	0.525122
Bphy_1065	group 1 glycosyl transferase	1.78071	0.230273	0.670888	0.477835
Bphy_1066	group 1 glycosyl transferase	2.84153	0.368295	0.556107	0.647983
Bphy_1067	XRE family transcriptional regulator	1.79065	0.164115	1.34207	0.294333
Bphy_1068	HipA domain-containing protein	1.99896	0.0673612	0.457827	0.728231
Bphy_1069	GDP-mannose 4,6-dehydratase	3.28202	0.105945	1.40812	0.0725638
Bphy_1070	GDSL family lipase	3.24042	0.337002	0.771107	0.503625
Bphy_1071	acyltransferase 3	1.89767	0.00363452	0.258357	0.658882
Bphy_1072	hypothetical protein	3.49219	0.346725	-0.143519	0.974545
Bphy_1073	polysaccharide biosynthesis protein	2.5436	0.348409	1.28567	0.285649
Bphy_1074	group 1 glycosyl transferase	2.02082	0.190915	0.301194	0.588695
Bphy_1075	acyltransferase 3	1.64676	0.160634	-0.198429	0.822845
Bphy_1076	hypothetical protein	1.66517	0.387608	-1.26612	0.193839
Bphy_1077	UTP-glucose-1-phosphate uridylyltransferase	0.886278	0.119707	0.670843	0.326001
Bphy_1078	phosphoribosyltransferase	1.05102	0.288043	-0.102943	1
Bphy_1079	IclR family transcriptional regulator	0.173647	0.872073	-0.050458	0.940143
Bphy_1080	hypothetical protein	-0.834071	0.249872	-0.514508	0.677878
Bphy_1081	4-hydroxyphenylpyruvate dioxygenase	0.553198	0.303483	-0.0943866	0.828407
Bphy_1082	porin	0.0958734	0.947831	0.35866	1
Bphy_1083	ProQ activator of osmoprotectant transporter ProP	-0.252021	0.96297	0.603934	0.413851
Bphy_1084	integrase catalytic subunit	0.319575	0.540451	-0.26321	0.740248
Bphy_1085	hypothetical protein	1.26061	0.594485	3.9734	0.186448
Bphy_1086	hypothetical protein	-2.55218	0.27751	-0.141925	0.942666
Bphy_1087	hypothetical protein	-1.07191	0.485559	1.22215	0.376545
Bphy_1088	hypothetical protein	-0.566546	0.908185	1.1356	0.608099
Bphy_1089	arginine/ornithine antiporter	-0.253565	0.678111	0.871301	0.574148
Bphy_1090	arginine deiminase	-0.111828	0.843194	1.76039	0.399026
Bphy_1091	hypothetical protein	0.5738	0.813467	2.61759	0.485306
Bphy_1092	PAS/PAC sensor signal transduction histidine kinase	0.862972	0.573899	4.36735	0.362697
Bphy_1093	hypothetical protein	1.16887	1	4.0998	0.321345
Bphy_1094	signal-transduction protein	-0.507413	0.892606	5.16537	0.249497
Bphy_1095	hypothetical protein	-0.394098	0.76501	1.65156	0.252961
Bphy_1096	hypothetical protein	4.13873	0.437407	4.16891	0.383648
Bphy_1097	magnesium-translocating P-type ATPase	-0.859067	0.471479	0.028248	0.934768
Bphy_1098	1-phosphofructokinase	0.756296	0.704291	4.32271	0.290135
Bphy_1099	phosphoenolpyruvate synthase	-0.147671	0.868826	2.68194	0.34689
Bphy_1100	hypothetical protein	2.92238	0.343825	6.50754	0.115399
Bphy_1101	transport-associated	-0.200562	0.817523	3.7379	0.023117
Bphy_1102	UspA domain-containing protein	-0.0412536	0.914639	2.17824	0.395864
Bphy_1103	HAD superfamily P-type ATPase	0.102676	0.678906	3.06529	0.183404
Bphy_1104	putative signal peptide exported protein	-1.34266	0.323703	2.43936	0.11772
Bphy_1105	beta-lactamase domain-containing protein	0.879146	0.599181	4.25595	0.395833
Bphy_1106	poly-beta-hydroxybutyrate polymerase domain-containing protein	-1.16068	0.176148	3.31947	0.187292
Bphy_1107	hypothetical protein	NA	0.446842	5.63246	0.0113847
Bphy_1108	transport-associated	-0.555087	0.502285	3.71485	0.0838122
Bphy_1109	hypothetical protein	-1.42059	0.394328	3.88411	0.0416757
Bphy_1110	heat shock protein Hsp20	-2.31332	0.192507	5.13697	0.04719
Bphy_1111	transport-associated	-0.278066	0.887531	4.67943	0.0713394
Bphy_1112	ATP-dependent metalloprotease FtsH	-0.192318	0.84754	2.93034	0.215923
Bphy_1113	chaperonin GroEL	0.867227	0.791742	3.69605	0.162976
Bphy_1114	polyhydroxyalkanoate depolymerase, intracellular	0.0686852	0.999465	2.30839	0.420778
Bphy_1115	hypothetical protein	-0.0438335	0.934181	3.02955	0.302518
Bphy_1116	hypothetical protein	-0.0159445	0.88657	4.59059	0.0912989
Bphy_1117	UspA domain-containing protein	-0.462394	1	2.00666	0.219853
Bphy_1118	hypothetical protein	-0.507588	0.224395	1.06093	0.344349
Bphy_1119	Ion transport 2 domain-containing protein	1.11257	0.744822	3.20794	0.103192
Bphy_1120	hypothetical protein	NR		NR
Bphy_1121	H+transporting two-sector ATPase subunit gamma	-0.992016	0.707101	3.04694	0.25278
Bphy_1122	ATP synthase F1 subunit alpha	-0.232911	0.937561	2.58322	0.0174673
Bphy_1123	H+transporting two-sector ATPase B/B' subunit	-0.162461	0.901971	4.43096	0.244918
Bphy_1124	F0F1 ATP synthase subunit C	INF	0.103191	INF	0.208518
Bphy_1125	F0F1 ATP synthase subunit A	0.139336	0.840866	4.46321	0.0324365
Bphy_1126	hypothetical protein	NA	0.60866	3.12992	0.732638
Bphy_1127	F0F1-ATPase subunit	NA	0.389591	2.41641	0.0880873
Bphy_1128	F0F1 ATP synthase subunit epsilon	1.60923	0.84959	5.11963	0.403716
Bphy_1129	F0F1 ATP synthase subunit beta	-0.190198	0.665735	3.60159	0.252636
Bphy_1130	LemA family protein	-0.445197	0.316827	2.00116	0.487223
Bphy_1131	acetoacetyl-CoA reductase	-3.61314	0.123044	1.45089	0.551342
Bphy_1132	hypothetical protein	INF	0.256334	INF	0.194725
Bphy_1133	UspA domain-containing protein	-0.0644284	0.911834	3.64996	0.290177
Bphy_1134	UspA domain-containing protein	0.261913	0.846297	3.15297	0.466087
Bphy_1135	UspA domain-containing protein	0.604026	0.653851	3.34829	0.331387
Bphy_1136	UspA domain-containing protein	-0.307812	0.759594	2.77672	0.465358
Bphy_1137	two component LuxR family transcriptional regulator	0.67016	0.286669	0.455693	0.564941
Bphy_1138	Crp/FNR family transcriptional regulator	-0.453681	1	0.411055	0.484976
Bphy_1139	hypothetical protein	0.30428	0.712158	4.09795	0.0377522
Bphy_1140	cytochrome c family protein	0.10079	0.664824	1.90674	0.366987
Bphy_1141	hypothetical protein	0.0620534	0.830336	2.2547	0.449506
Bphy_1142	hypothetical protein	-0.493901	0.649567	1.89969	0.472287
Bphy_1143	PAS/PAC sensor signal transduction histidine kinase	-0.655035	0.29834	0.886373	0.552905
Bphy_1144	response regulator receiver protein	-0.861258	0.157573	-0.239546	0.787456
Bphy_1145	multi-sensor signal transduction histidine kinase	-0.435118	0.192839	0.272511	0.806828
Bphy_1146	CreA family protein	-0.713967	0.947443	1.46772	0.304424
Bphy_1147	hypothetical protein	0.297802	0.750977	3.15365	0.0605651
Bphy_1148	ABC transporter-like protein	-0.733033	0.235586	2.06378	0.0141503
Bphy_1149	monosaccharide-transporting ATPase	0.0360432	0.607621	1.73634	0.0631923
Bphy_1150	ABC-type sugar transport system periplasmic component-like protein	-1.50434	0.0079425	1.33001	0.0758479
Bphy_1151	hypothetical protein	0.434793	0.352722	0.0675277	0.820638
Bphy_1152	RpiR family transcriptional regulator	-0.286915	0.96731	-0.00392506	0.932977
Bphy_1153	peptidase C45 acyl-coenzyme A:6-aminopenicillanic acid acyl-transferase	-0.502797	0.744055	1.39606	0.543736
Bphy_1154	glutamine ABC transporter ATP-binding protein	2.86169	0.422171	1.77128	0.660312
Bphy_1155	glutamine ABC transporter permease	-0.99224	1	-0.259422	1
Bphy_1156	glutamine ABC transporter periplasmic protein	0.282431	0.655159	0.0655746	0.827236
Bphy_1157	porin	1.11128	0.554635	1.00855	0.585802
Bphy_1158	LysR family transcriptional regulator	1.24298	0.832516	0.0624377	1
Bphy_1159	hypothetical protein	0.747847	0.368167	-0.341151	0.893547
Bphy_1160	major facilitator transporter	0.0422171	0.978927	0.155112	1
Bphy_1161	beta-lactamase	-0.3786	0.925607	0.816888	0.383829
Bphy_1162	hypothetical protein	0.19154	1	1.10546	0.214204
Bphy_1163	hypothetical protein	-0.401673	1	1.65616	0.282019
Bphy_1164	beta-lactamase	0.845253	0.567037	-0.439897	0.748025
Bphy_1165	LysR family transcriptional regulator	1.03963	0.803035	1.09317	0.556694
Bphy_1166	major facilitator transporter	0.400408	0.717163	1.49535	0.123488
Bphy_1167	DEAD/DEAH box helicase domain-containing protein	-0.393906	0.380527	0.310662	0.67838
Bphy_1168	hypothetical protein	-0.534227	0.586049	0.195549	0.621276
Bphy_1169	hypothetical protein	0.136285	0.945333	0.91128	0.243935
Bphy_1170	transporter DMT superfamily protein	0.730019	0.591758	0.359973	0.702115
Bphy_1171	class III aminotransferase	4.30997	0.314036	3.56323	0.00139701
Bphy_1172	hypothetical protein	6.89763	0.24238	6.46707	2.24326e-12
Bphy_1173	hypothetical protein	5.81903	0.276231	5.58108	3.58952e-10
Bphy_1174	hypothetical protein	6.50665	0.252507	5.26665	5.66879e-06
Bphy_1175	transcriptional regulator	1.15115	0.232722	1.20902	0.228881
Bphy_1176	carbonate dehydratase	0.757877	0.377332	0.05013	1
Bphy_1177	hypothetical protein	0.326885	0.626345	0.436721	0.62053
Bphy_1178	hopanoid biosynthesis associated protein HpnK	0.179602	0.979882	0.245709	0.806071
Bphy_1179	hopanoid biosynthesis associated radical SAM protein HpnJ	-0.372859	0.449741	1.07248	0.176549
Bphy_1180	hopanoid biosynthesis associated glycosyl transferase protein HpnI	1.08766	0.379107	1.49198	0.228388
Bphy_1181	hypothetical protein	0.529121	0.734653	-1.19555	0.544732
Bphy_1182	cytochrome B561	0.465499	0.697258	-0.932023	0.19776
Bphy_1183	two component transcriptional regulator	0.0659575	0.874789	0.817979	0.437938
Bphy_1184	integral membrane sensor signal transduction histidine kinase	-0.15187	0.585509	0.0587627	0.736653
Bphy_1185	hypothetical protein	0.651702	0.183343	0.295573	0.66465
Bphy_1186	nuclear protein SET	-0.968225	0.901613	-0.487897	1
Bphy_1187	Nitrilase/cyanide hydratase and apolipoprotein N-acyltransferase	0.75647	0.59116	-0.563536	0.877881
Bphy_1188	LysR family transcriptional regulator	0.728161	0.552299	1.22651	0.37132
Bphy_1189	integral membrane sensor signal transduction histidine kinase	-0.407501	0.888034	0.220417	0.799472
Bphy_1190	two component transcriptional regulator	0.913498	0.611977	1.28014	0.240438
Bphy_1191	glutathione-dependent formaldehyde-activating protein	0.404645	0.85391	0.253115	0.736449
Bphy_1192	hypothetical protein	0.0852601	0.910814	1.17494	0.580312
Bphy_1193	diguanylate phosphodiesterase	0.540199	0.646504	-0.21925	0.782635
Bphy_1194	hypothetical protein	2.29474	0.622386	2.71758	0.269046
Bphy_1195	hypothetical protein	1.94564	0.794915	3.78545	0.322251
Bphy_1198	xylulokinase	0.0983414	0.974675	-0.294063	0.73123
Bphy_1200	hypothetical protein	0.0425863	0.952723	0.291352	0.671328
Bphy_1201	hypothetical protein	0.186568	0.950838	0.489002	0.699538
Bphy_1202	Pyrrolo-quinoline quinone	-0.317465	0.586891	2.44444	0.00832781
Bphy_1203	hypothetical protein	-1.49065	0.239871	0.872675	0.243062
Bphy_1204	quinone oxidoreductase	-1.48411	0.0509478	0.0556043	0.796855
Bphy_1207	hypothetical protein	-1.24564	0.141575	-1.48225	0.0684992
Bphy_1208	hypothetical protein	-1.18086	0.0966741	-0.483197	0.58091
Bphy_1209	heat shock protein DnaJ domain-containing protein	0.26799	0.796334	0.823827	0.264887
Bphy_1210	putative transport protein	-0.260613	0.984665	-0.269051	0.814767
Bphy_1211	hypothetical protein	0.83861	0.33591	5.00616	8.67707e-09
Bphy_1212	hypothetical protein	0.686622	0.792597	0.326558	1
Bphy_1213	high potential iron-sulfur protein	NA	0.122158	-1.31337	0.801801
Bphy_1214	hypothetical protein	1.59334	0.723913	2.87019	0.22954
Bphy_1215	hypothetical protein	-0.992587	0.117076	-1.40966	0.0266515
Bphy_1216	phospholipase D/transphosphatidylase	-0.95913	0.0875174	-1.00639	0.119541
Bphy_1217	hypothetical protein	-0.465968	0.217136	-1.04454	0.0875967
Bphy_1219	hypothetical protein	3.22592	0.0839613	4.03695	0.00634465
Bphy_1220	mechanosensitive ion channel MscS	0.313737	0.818317	-0.421289	0.679463
Bphy_1221	major facilitator transporter	0.624216	0.385114	-0.214418	1
Bphy_1222	hypothetical protein	-2.04142	0.0123217	-1.58029	0.0522997
Bphy_1223	hypothetical protein	-1.88346	0.164329	-2.0172	0.117672
Bphy_1224	hypothetical protein	-0.865476	0.559836	-1.83813	0.142441
Bphy_1225	glycosyl transferase family protein	0.196381	0.987522	0.211605	0.799808
Bphy_1226	major facilitator superfamily metabolite/H(+) symporter	-0.26515	0.535689	0.147016	0.896946
Bphy_1227	SpoVR family protein	-0.102749	0.677833	0.174052	0.817095
Bphy_1228	hypothetical protein	0.0537787	0.928634	1.09885	0.139536
Bphy_1229	putative serine protein kinase PrkA	-0.0250823	0.878718	0.776121	0.284098
Bphy_1230	hypothetical protein	-0.852686	0.294063	0.39693	0.678641
Bphy_1231	putative hydratase/decarboxylase	0.203339	0.860295	-1.75157	0.0161299
Bphy_1232	methyl-accepting chemotaxis sensory transducer	0.00412234	0.661714	-1.05427	0.38642
Bphy_1233	ribokinase	-0.296251	0.725603	-0.264367	0.749271
Bphy_1234	LacI family transcription regulator	0.0415566	0.984766	-0.33074	0.806099
Bphy_1235	monosaccharide-transporting ATPase	-1.4555	0.409009	-1.37043	0.342008
Bphy_1236	ABC transporter-like protein	-0.682348	0.274483	-0.945766	0.237258
Bphy_1237	periplasmic binding protein/LacI transcriptional regulator	-1.87612	0.000426153	-1.04425	0.110082
Bphy_1238	lysine exporter protein LysE/YggA	0.603008	0.28889	-0.45272	0.47806
Bphy_1239	magnesium and cobalt transport protein CorA	0.0793883	0.627143	0.105106	0.755395
Bphy_1240	hypothetical protein	1.60223	0.686126	-0.102878	1
Bphy_1241	hypothetical protein	-0.147634	0.845454	0.773565	0.483058
Bphy_1242	hypothetical protein	-0.0685698	0.583883	0.928603	0.168705
Bphy_1243	saccharopine dehydrogenase	-1.2053	0.508647	1.22256	0.257996
Bphy_1244	AsnC family transcriptional regulator	NR		INF	0.447667
Bphy_1245	LysR family transcriptional regulator	0.46342	0.855644	0.0215001	1
Bphy_1246	hypothetical protein	-0.793622	0.0562699	-0.481218	0.438773
Bphy_1247	hypothetical protein	-0.102437	0.941551	-0.581649	0.572662
Bphy_1248	hypothetical protein	0.165394	0.876968	0.145644	1
Bphy_1249	putative transmembrane lipoprotein	-0.0274314	0.913913	0.400239	0.510952
Bphy_1250	LacI family transcription regulator	0.362177	0.767369	0.59363	0.511117
Bphy_1251	D-isomer specific 2-hydroxyacid dehydrogenase	-0.606077	0.132695	0.260374	0.689361
Bphy_1252	major facilitator transporter	0.510929	0.221145	-0.121364	1
Bphy_1253	ribokinase-like domain-containing protein	0.427662	0.927159	-0.68215	0.843989
Bphy_1254	xylose isomerase domain-containing protein	1.18452	0.90601	0.653222	1
Bphy_1255	LysR family transcriptional regulator	0.0583033	0.932396	-1.48127	0.128194
Bphy_1256	hypothetical protein	-0.369543	0.767134	-0.785124	0.585201
Bphy_1257	glutathione S-transferase domain-containing protein	-0.222313	0.622119	-0.931518	0.129645
Bphy_1258	putative voltage-gated ClC-type chloride channel ClcB	0.683443	0.260338	0.478278	0.6089
Bphy_1259	hypothetical protein	-0.986118	0.272301	-0.655482	0.420339
Bphy_1260	hypothetical protein	0.499268	0.685188	-0.0621539	0.939422
Bphy_1261	hypothetical protein	-0.75334	0.321981	0.0437304	0.986818
Bphy_1262	AraC family transcriptional regulator	-0.343862	0.96842	0.389967	0.521755
Bphy_1263	cupin 2 domain-containing protein	0.108953	0.51919	-0.293139	1
Bphy_1264	TetR family transcriptional regulator	0.977624	0.53019	-0.0482137	1
Bphy_1265	RND family efflux transporter MFP subunit	1.57534	0.11184	1.51848	0.162583
Bphy_1266	acriflavin resistance protein	0.580689	0.352966	0.774414	0.337204
Bphy_1267	RND efflux system outer membrane lipoprotein	-0.834322	0.715038	1.11611	0.493522
Bphy_1268	1A family penicillin-binding protein	-0.230392	0.667982	0.284949	0.658603
Bphy_1269	hypothetical protein	0.350436	0.64684	0.272285	0.706405
Bphy_1270	phage shock protein A	-0.28188	0.686399	0.36899	0.684643
Bphy_1271	TPR repeat-containing protein	-0.446255	0.322577	-0.475209	0.4575
Bphy_1272	TetR family transcriptional regulator	-1.25852	0.466157	0.420451	0.753946
Bphy_1273	putative flavin-binding monooxygenase-like protein	0.244104	0.449875	0.532537	0.409152
Bphy_1274	hypothetical protein	1.07603	0.928972	0.454569	1
Bphy_1275	methyl-accepting chemotaxis sensory transducer	-0.50977	0.941642	-0.849787	0.477017
Bphy_1276	ornithine carbamoyltransferase	0.313208	0.750082	-0.973059	0.285023
Bphy_1277	binding-protein-dependent transport systems inner membrane component	0.0749709	0.71418	-0.430353	0.714735
Bphy_1278	spermidine/putrescine ABC transporter ATPase	-0.609574	0.587324	-1.50342	0.115785
Bphy_1279	extracellular solute-binding protein	0.0936212	0.930649	-0.978508	0.11018
Bphy_1280	Mn2+/Fe2+ transporter	-0.107791	0.828721	1.02246	0.136926
Bphy_1281	hypothetical protein	1.16045	0.850602	2.04299	0.472009
Bphy_1282	OmpW family protein	0.469481	0.455403	2.32551	0.0520506
Bphy_1283	2-nitropropane dioxygenase	-0.123358	0.905502	4.3295	3.59078e-07
Bphy_1284	aldehyde dehydrogenase	-0.617215	0.181499	-0.67466	0.35243
Bphy_1285	ABC transporter-like protein	0.430574	0.586747	0.226511	0.736195
Bphy_1286	2-hydroxy-3-oxopropionate reductase	-0.303037	0.825855	0.481464	0.663391
Bphy_1287	hypothetical protein	-0.32384	0.814458	-0.503354	0.583436
Bphy_1288	basic membrane lipoprotein	0.419017	0.72449	-0.375974	0.75558
Bphy_1289	inner-membrane translocator	-0.0500855	0.955106	0.792425	0.507392
Bphy_1290	inner-membrane translocator	1.21128	0.288908	0.302111	0.763977
Bphy_1291	ABC transporter-like protein	0.575474	0.330461	-0.0643536	0.994573
Bphy_1292	LysR family transcriptional regulator	-1.24702	0.0321347	-1.17708	0.0888397
Bphy_1293	hydroxydechloroatrazine ethylaminohydrolase	1.19803	0.0323	0.712459	0.304126
Bphy_1294	hydroxyisourate hydrolase	1.0911	0.325733	1.92459	0.0442022
Bphy_1295	hypothetical protein	0.330332	0.850505	0.592567	0.524136
Bphy_1297	ureidoglycolate hydrolase	0.0451283	0.611541	0.339945	0.648289
Bphy_1298	allantoicase	-0.000848243	0.925791	0.232694	0.785892
Bphy_1299	hypothetical protein	0.247751	0.617958	-0.766712	0.212492
Bphy_1300	urate catabolism protein	0.595358	0.406089	-0.0912685	0.928569
Bphy_1301	Asp/Glu/hydantoin racemase	0.251792	0.86056	0.811453	0.402891
Bphy_1302	cytosine/purines uracil, thiamine, allantoin permease	0.174579	0.945811	-0.0447746	0.92529
Bphy_1303	GntR family transcriptional regulator	-1.0405	0.677768	-1.37042	0.543364
Bphy_1304	L,D-carboxypeptidase A	0.770084	0.474129	0.783812	0.595914
Bphy_1305	zinc-binding CMP/dCMP deaminase	0.00274286	0.858012	0.317313	0.726676
Bphy_1306	hypothetical protein	-0.221795	0.620561	1.09102	0.190697
Bphy_1307	hypothetical protein	1.73333	0.962777	0.185251	1
Bphy_1308	17 kDa surface antigen	0.601154	0.862652	0.81097	0.504537
Bphy_1309	radical SAM domain-containing protein	1.48724	0.255431	0.996029	0.290081
Bphy_1310	phage SPO1 DNA polymerase-like protein	1.38803	0.322434	0.284985	1
Bphy_1311	GCN5-like N-acetyltransferase	-0.172782	0.85389	0.661138	0.56772
Bphy_1312	GMP synthase	-0.0674578	0.747722	-0.309597	0.628352
Bphy_1313	hypothetical protein	-0.935761	0.183434	0.0166612	0.991193
Bphy_1314	inosine 5'-monophosphate dehydrogenase	-0.638286	0.2609	1.55835	0.0297221
Bphy_1315	hypothetical protein	0.967313	0.820955	1.16441	0.435131
Bphy_1316	hypothetical protein	0.709247	0.514248	0.900952	0.43964
Bphy_1317	cyclase/dehydrase	-0.0446128	0.713229	0.330918	0.716153
Bphy_1318	SsrA-binding protein	-0.4417	0.442703	-0.912409	0.267695
Bphy_1319	hypothetical protein	0.0912669	1	-1.62015	0.017469
Bphy_1320	hypothetical protein	0.0649814	0.876414	-3.10761	1.45685e-05
Bphy_1321	phosphoenolpyruvate synthase	0.243618	0.734443	0.777036	0.273344
Bphy_1322	hypothetical protein	-0.142115	0.821577	-0.793039	0.318339
Bphy_1323	tRNA/rRNA methyltransferase SpoU	-0.790507	0.714137	-1.09323	0.441607
Bphy_1324	ribonuclease HII	0.788579	0.556763	1.48239	0.253612
Bphy_1325	lipid-A-disaccharide synthase	0.146242	0.707849	0.319708	0.68379
Bphy_1326	UDP-N-acetylglucosamine acyltransferase	-0.696929	0.0730595	-0.187911	0.725575
Bphy_1327	(3R)-hydroxymyristoyl-ACP dehydratase	0.0158803	0.710286	-0.245666	0.765476
Bphy_1328	UDP-3-O-[3-hydroxymyristoyl] glucosamine N-acyltransferase	-0.156435	0.87969	0.227053	0.633276
Bphy_1329	outer membrane chaperone Skp	-0.545507	0.436237	0.0580248	1
Bphy_1330	outer membrane protein assembly complex, YaeT protein	-0.467901	0.390785	0.38982	0.645472
Bphy_1331	membrane-associated zinc metalloprotease	0.249219	0.734142	0.132024	0.895285
Bphy_1332	1-deoxy-D-xylulose 5-phosphate reductoisomerase	-0.336341	0.942157	0.429408	0.533569
Bphy_1333	phosphatidate cytidylyltransferase	0.802465	0.496216	0.960484	0.443683
Bphy_1334	undecaprenyl diphosphate synthase	-0.133406	0.869333	0.298882	0.706418
Bphy_1335	ribosome recycling factor	0.400432	0.978588	0.076407	1
Bphy_1336	uridylate kinase	0.00273308	0.884092	0.409159	0.578572
Bphy_1337	elongation factor Ts	0.45377	0.676672	0.765498	0.325989
Bphy_1338	30S ribosomal protein S2	-0.131868	0.601365	1.27448	0.116617
Bphy_1339	methionine aminopeptidase	0.134321	0.845805	0.0879448	0.83551
Bphy_1340	PII uridylyl-transferase	-0.335552	0.783762	0.495585	0.407239
Bphy_1341	RNA-binding S4 domain-containing protein	-0.221511	0.767287	1.58599	0.0234417
Bphy_1342	peptide deformylase	-0.622982	0.75813	0.363892	0.709972
Bphy_1343	DNA ligase, NAD-dependent	0.236944	0.878934	-0.221375	0.740005
Bphy_1344	hypothetical protein	-0.234711	0.938543	-0.0169804	0.988072
Bphy_1345	FtsZ-binding protein ZipA	-0.970722	0.336175	-0.678556	0.593091
Bphy_1346	chromosome segregation protein SMC	-0.647879	0.233012	-0.0487265	0.962855
Bphy_1347	hypothetical protein	0.0135465	0.881534	0.363219	0.649093
Bphy_1348	succinyldiaminopimelate transaminase	0.17775	0.944185	-1.05038	0.174969
Bphy_1349	2,3,4,5-tetrahydropyridine-2,6-carboxylate N-succinyltransferase	0.00629029	0.782495	-0.0181638	0.825851
Bphy_1350	arsenate reductase and related	-4.74778	0.306812	-0.751304	0.845012
Bphy_1351	succinyl-diaminopimelate desuccinylase	-0.600821	0.278112	-0.463025	0.687857
Bphy_1352	N5-glutamine S-adenosyl-L-methionine-dependent methyltransferase	-0.542755	0.221762	-1.01144	0.171787
Bphy_1353	cardiolipin synthetase	0.732227	0.190579	0.385724	0.59951
Bphy_1354	glutathione peroxidase	-0.026423	0.775373	-0.255685	1
Bphy_1355	ABC transporter-like protein	-0.0983658	0.856404	-0.000369822	0.979079
Bphy_1356	L-carnitine dehydratase/bile acid-inducible protein F	0.635576	0.281752	0.35465	0.610833
Bphy_1357	hypothetical protein	1.08556	0.507671	-0.377731	0.835712
Bphy_1358	DNA repair protein RadA	-0.55436	0.557295	-0.137913	1
Bphy_1359	alanine racemase	-0.197031	0.759894	-0.017023	0.872236
Bphy_1360	lysophospholipid transporter LplT	-0.214066	0.538088	0.00834232	1
Bphy_1361	phosphomethylpyrimidine kinase	-0.164322	0.545348	-0.158913	0.735278
Bphy_1362	hypothetical protein	0.425752	0.86364	0.0302953	0.964342
Bphy_1363	phage SPO1 DNA polymerase-like protein	-0.432597	0.511388	0.593916	0.550131
Bphy_1364	ribosomal-protein-alanine acetyltransferase	0.766194	0.561449	0.869427	0.485027
Bphy_1365	peptidase M22 glycoprotease	0.608492	0.681762	0.447701	0.560872
Bphy_1366	acyl-CoA-binding protein	0.625616	0.326374	-0.161088	0.859039
Bphy_1367	DEAD/DEAH box helicase domain-containing protein	1.32498	0.193968	2.98459	0.133369
Bphy_1368	isocitrate lyase	0.458108	0.438483	3.0896	5.55657e-05
Bphy_1369	UspA domain-containing protein	0.308275	0.918033	1.87621	0.113638
Bphy_1370	LysR family transcriptional regulator	0.596694	0.391849	-0.00233674	1
Bphy_1371	type II haloacid dehalogenase	0.391709	0.727168	0.3753	0.855964
Bphy_1372	malate synthase	0.0560614	0.733058	-0.0615348	1
Bphy_1373	AIG2 family protein	-0.264638	0.722512	-1.45203	0.386592
Bphy_1374	ribonuclease activity regulator protein RraA	2.17051	0.319092	0.845813	0.626888
Bphy_1375	AraC family transcriptional regulator	0.432308	0.881871	0.0330578	1
Bphy_1376	GCN5-like N-acetyltransferase	0.515306	0.472896	-0.540382	0.503805
Bphy_1377	glutamyl-tRNA synthetase	-0.255201	0.802495	-0.24837	0.890097
Bphy_1378	patatin	1.00495	0.189255	0.0588253	0.914752
Bphy_1379	NLP/P60 protein	-1.462	0.0250169	-1.91792	0.00815086
Bphy_1380	ABC transporter-like protein	-0.0901315	0.781085	-0.136583	0.829323
Bphy_1381	binding-protein-dependent transport systems inner membrane component	-0.11946	0.859555	-0.179564	0.806938
Bphy_1382	binding-protein-dependent transport systems inner membrane component	-0.698647	0.585745	-0.277702	1
Bphy_1383	extracellular solute-binding protein	-0.189703	0.625853	-1.18305	0.109707
Bphy_1384	enoyl-(acyl carrier protein) reductase	0.309007	0.659257	-0.386515	0.729626
Bphy_1385	hypothetical protein	0.495916	0.467751	-0.879059	0.177185
Bphy_1386	aspartate kinase	0.458114	0.525464	0.528097	0.491217
Bphy_1387	tRNA(Ile)-lysidine synthetase	1.38578	0.412589	0.62948	0.562873
Bphy_1388	acetyl-CoA carboxylase carboxyltransferase subunit alpha	0.0221032	0.857902	-0.519874	0.486353
Bphy_1389	HhH-GPD family protein	-0.179306	0.822258	0.00932589	0.985162
Bphy_1390	cysteinyl-tRNA synthetase	-0.574611	0.256239	0.648258	0.389448
Bphy_1391	TPR repeat-containing protein	-0.452164	0.349862	-0.31959	0.563991
Bphy_1392	cyclophilin type peptidyl-prolyl cis-trans isomerase	-0.0937685	0.674294	-0.15728	0.889912
Bphy_1393	cyclophilin type peptidyl-prolyl cis-trans isomerase	-0.420806	0.455175	0.108745	0.6753
Bphy_1394	UDP-2,3-diacylglucosamine hydrolase	-0.00980238	0.782926	-0.109499	0.881062
Bphy_1395	serine O-acetyltransferase	0.502729	0.498372	0.396985	0.482631
Bphy_1396	RNA methyltransferase	1.59299	0.589575	1.64459	0.460597
Bphy_1397	inositol-phosphate phosphatase	0.120375	0.920895	0.637936	0.387838
Bphy_1398	lysophospholipid transporter LplT	0.394394	0.769112	-0.451358	0.635513
Bphy_1399	DNA mismatch repair protein MutS	-0.384674	0.641707	0.0281395	0.897323
Bphy_1400	hypothetical protein	0.311458	0.447166	-0.292187	0.554532
Bphy_1401	FKBP-type peptidyl-prolyl cis-trans isomerase 2-like protein	0.474916	0.828938	-0.672094	0.663442
Bphy_1402	cupin 4 family protein	-0.0498782	0.776701	-0.243861	0.801571
Bphy_1403	helicase c2	-0.127482	0.900944	0.733258	0.562769
Bphy_1404	hypothetical protein	-0.198733	1	0.182263	0.808515
Bphy_1405	lipoprotein	-0.129469	0.762751	0.0210474	0.888843
Bphy_1406	RNA-binding S1 domain-containing protein	-0.134626	0.720734	-0.855399	0.243406
Bphy_1407	K potassium transporter	0.221679	0.905591	-0.431628	0.521967
Bphy_1408	phosphoribosyltransferase	0.0495685	0.875475	0.57243	0.515173
Bphy_1409	adenylosuccinate synthetase	-0.315415	0.488671	-0.173942	0.909565
Bphy_1410	ATP phosphoribosyltransferase regulatory subunit	0.839631	0.422295	0.336534	0.681991
Bphy_1411	hypothetical protein	NA	0.115634	0.309579	0.892132
Bphy_1412	hypothetical protein	0.17621	0.935751	-0.775271	0.491431
Bphy_1413	HflK protein	0.0644183	0.945458	-0.229671	0.711205
Bphy_1414	GTP-binding proten HflX	-0.274946	0.643247	0.199343	0.693127
Bphy_1415	RNA-binding protein Hfq	-0.379909	0.747327	-0.140307	0.965459
Bphy_1416	GTP-binding protein EngA	0.85334	0.668235	1.10464	0.285767
Bphy_1417	outer membrane assembly lipoprotein YfgL	-0.663544	0.794293	-1.32436	0.248361
Bphy_1418	hypothetical protein	-0.665997	0.376051	-0.673458	0.546364
Bphy_1419	histidyl-tRNA synthetase	-0.0426136	0.642687	-0.312484	0.732697
Bphy_1420	4-hydroxy-3-methylbut-2-en-1-yl diphosphate synthase	-0.122325	0.740771	0.369302	0.667457
Bphy_1421	XRE family transcriptional regulator	-0.120093	0.697287	0.807019	0.193062
Bphy_1422	radical SAM protein	-0.176818	1	0.976961	0.137216
Bphy_1423	nucleoside diphosphate kinase	0.181276	0.906568	1.01508	0.140834
Bphy_1424	hypothetical protein	-0.877349	0.302428	-0.351199	1
Bphy_1425	beta-lactamase domain-containing protein	0.067126	0.91269	-0.231997	0.795117
Bphy_1426	putative lipoprotein	-0.38917	0.28756	-0.0155112	0.99958
Bphy_1427	dihydrodipicolinate synthase	-0.907566	0.0214879	-1.98118	0.00308642
Bphy_1428	hypothetical protein	0.0736862	0.982486	-0.231166	0.708334
Bphy_1429	tryptophanyl-tRNA synthetase	0.181114	0.888355	-0.316462	0.771101
Bphy_1430	peptidase M50	0.0785196	0.979239	0.526179	0.482251
Bphy_1431	Sua5/YciO/YrdC/YwlC family protein	0.767644	0.131779	0.733267	0.427411
Bphy_1432	phosphotransferase domain-containing protein	0.406215	0.678902	0.371621	0.716262
Bphy_1433	alpha/beta hydrolase fold protein	1.29865	0.624183	2.02479	0.247145
Bphy_1434	hypothetical protein	1.97244	0.208704	0.941987	0.523906
Bphy_1435	hexapaptide repeat-containing transferase	1.17916	0.486921	0.49486	0.682522
Bphy_1436	Hsp33 protein	-0.611685	0.754057	0.375716	0.564114
Bphy_1437	putative lipoprotein	0.339825	0.524944	1.45953	0.0784045
Bphy_1438	cell division protein FtsB	-0.75392	0.195292	-0.264105	0.808692
Bphy_1439	phosphopyruvate hydratase	-0.442055	0.305708	0.393518	0.522618
Bphy_1440	2-dehydro-3-deoxyphosphooctonate aldolase	-0.961793	0.545207	0.0544715	0.886334
Bphy_1441	CTP synthetase	-0.151055	0.737029	-0.955865	0.149396
Bphy_1442	alpha/beta hydrolase fold protein	0.70511	0.7525	0.245324	0.770198
Bphy_1443	DNA internalization-related competence protein ComEC/Rec2	-0.125737	0.7538	-0.963738	0.443931
Bphy_1444	TatD-related deoxyribonuclease	-0.403766	0.361985	-0.463987	0.444475
Bphy_1445	lipoprotein releasing system, ATP-binding protein	-0.397781	0.412074	0.456329	0.621482
Bphy_1446	LolC/E family lipoprotein releasing system, transmembrane protein	0.0328539	0.873355	-0.0603913	0.880358
Bphy_1447	hypothetical protein	-0.0931222	0.559872	-1.27987	0.0788011
Bphy_1448	single-stranded-DNA-specific exonuclease RecJ	0.128821	0.998489	0.192756	0.745266
Bphy_1449	peptide chain release factor 2	0.000512117	0.697044	0.624675	0.295784
Bphy_1450	lysyl-tRNA synthetase	0.0932344	0.950433	0.660222	0.370415
Bphy_1451	17 kDa surface antigen	-0.511733	0.388953	-0.817628	0.193865
Bphy_1452	FeS assembly protein IscX	-0.672185	0.76294	-1.55676	0.48258
Bphy_1453	ferredoxin, 2Fe-2S type, ISC system	-0.00510993	0.855113	0.0546114	1
Bphy_1454	chaperone protein HscA	-0.364623	1	0.40315	0.427002
Bphy_1455	co-chaperone HscB	-0.574392	0.857851	-0.126652	0.908831
Bphy_1456	iron-sulfur cluster assembly protein IscA	-1.42893	0.688962	1.48547	0.259504
Bphy_1457	FeS cluster assembly scaffold IscU	-0.077894	0.764171	1.97305	0.013798
Bphy_1458	cysteine desulfurase	0.168485	0.478229	1.79984	0.0158827
Bphy_1459	BadM/Rrf2 family transcriptional regulator	1.05542	0.0706334	1.62628	0.0237376
Bphy_1460	protein tyrosine phosphatase	0.231374	0.425174	0.298954	0.771549
Bphy_1461	hypothetical protein	0.352309	0.756146	0.579789	0.46359
Bphy_1462	hypothetical protein	-0.379373	0.675341	0.571453	0.416711
Bphy_1463	hypothetical protein	-0.0749871	0.9821	0.0835281	0.900335
Bphy_1464	hypothetical protein	-0.188543	0.829842	0.011982	0.914236
Bphy_1465	IclR family transcriptional regulator	-0.265768	0.552183	0.510783	0.426356
Bphy_1466	peptidase S11 D-alanyl-D-alanine carboxypeptidase 1	-0.626043	0.215665	-0.198049	0.750182
Bphy_1467	phasin family protein	3.00894	1.98794e-05	2.56523	0.00177814
Bphy_1468	dihydrolipoamide dehydrogenase	-0.607197	0.162897	-1.17575	0.104949
Bphy_1469	dihydrolipoamide acetyltransferase	-0.774469	0.0800532	-1.63283	0.0118565
Bphy_1470	pyruvate dehydrogenase subunit E1	-0.629413	0.0698907	-0.781404	0.260226
Bphy_1471	multi-sensor signal transduction histidine kinase	-0.0473578	0.952589	-1.02374	0.122562
Bphy_1472	two component LuxR family transcriptional regulator	-0.17902	0.499969	-0.578566	0.345426
Bphy_1473	hypothetical protein	0.683745	0.0480493	-1.25493	0.0746251
Bphy_1474	hypothetical protein	0.581669	0.0643163	-1.17218	0.301584
Bphy_1475	methenyltetrahydrofolate cyclohydrolase	-0.00791111	0.804463	-0.652695	0.503866
Bphy_1476	oligopeptidase A	0.221045	0.731688	-0.288499	0.705942
Bphy_1477	cytosine deaminase	0.849888	0.216234	0.258038	0.818706
Bphy_1478	exodeoxyribonuclease III Xth	0.8518	0.316782	0.926545	0.336935
Bphy_1479	nitrogen metabolism transcriptional regulator NtrC	3.28016	2.84208e-06	2.65918	0.00735858
Bphy_1480	signal transduction histidine kinase, nitrogen specific, NtrB	3.55293	0.105182	2.32265	0.1221
Bphy_1481	glutamine synthetase, type I	0.893592	0.0276705	0.698419	0.245172
Bphy_1482	hypothetical protein	-0.018131	0.948572	-0.980961	0.122969
Bphy_1483	molybdopterin binding domain-containing protein	-0.649557	0.646509	-0.933578	0.392495
Bphy_1484	hypothetical protein	-0.0412849	0.785449	-0.0859218	0.939316
Bphy_1485	fatty acid hydroxylase	-0.0263775	0.994615	0.122662	0.821489
Bphy_1486	YVTN beta-propeller repeat-containing protein	-0.320283	0.654044	0.81667	0.603996
Bphy_1487	YadA domain-containing protein	-0.438421	0.935348	-0.0573112	1
Bphy_1488	ATP-dependent helicase HrpA	0.172699	0.931795	0.179763	0.920449
Bphy_1489	N-acetylglutamate synthase	-0.512507	0.349932	-0.210871	0.80957
Bphy_1490	hypothetical protein	-2.17603	0.0941803	-0.843356	0.470163
Bphy_1491	general substrate transporter	1.54567	0.0391728	0.0889921	1
Bphy_1492	phosphodiesterase	1.07031	0.410438	-0.547908	0.811041
Bphy_1493	hypothetical protein	1.43694	0.219853	-1.12068	0.655258
Bphy_1494	hypothetical protein	0.498562	0.90218	0.21117	0.768457
Bphy_1495	cupin 2 domain-containing protein	0.723601	0.199325	-0.297054	0.852537
Bphy_1496	mercuric reductase	0.262183	0.660615	0.769146	0.269924
Bphy_1497	hypothetical protein	1.91056	0.039067	0.936206	0.742501
Bphy_1498	glutathione S-transferase domain-containing protein	-0.29166	0.841044	-0.830993	0.387792
Bphy_1499	hypothetical protein	0.920508	0.879083	-1.23376	0.985824
Bphy_1500	LacI family transcription regulator	-0.0362352	0.875177	3.85806	0.00231255
Bphy_1501	extracellular solute-binding protein	0.407676	0.712364	2.10128	0.0410653
Bphy_1502	binding-protein-dependent transport systems inner membrane component	-0.111445	0.875385	1.26118	0.441631
Bphy_1503	binding-protein-dependent transport systems inner membrane component	0.465335	0.626696	2.60416	0.0171196
Bphy_1504	ABC transporter-like protein	0.369815	0.755802	2.51062	0.0113831
Bphy_1505	metallophosphoesterase	-0.0665481	0.760245	0.705855	0.340208
Bphy_1506	major facilitator transporter	-1.55457	0.0400664	0.682546	0.774269
Bphy_1507	response regulator receiver protein	-2.29597	0.0136775	0.0452626	0.906313
Bphy_1508	two component LuxR family transcriptional regulator	-2.57155	6.99901e-05	1.38167	0.670697
Bphy_1509	Ferritin Dps family protein	-3.08544	1.51201e-11	0.62409	0.797532
Bphy_1510	hypothetical protein	-3.23912	4.69144e-06	-0.791227	0.244659
Bphy_1511	hypothetical protein	-3.24043	7.53983e-06	0.235281	0.999322
Bphy_1512	integral membrane sensor signal transduction histidine kinase	-0.701395	0.22912	0.278139	0.860662
Bphy_1513	entericidin EcnAB	-2.4421	0.0297665	1.66536	0.270964
Bphy_1514	putative lipoprotein	-1.00625	0.232044	-0.736321	0.331155
Bphy_1515	NADH:flavin oxidoreductase/NADH oxidase	-0.251801	0.824941	0.536685	0.532817
Bphy_1516	hypothetical protein	0.377676	0.607004	0.324529	0.816125
Bphy_1517	hypothetical protein	-0.131246	1	-1.82775	0.403736
Bphy_1518	thiamine biosynthesis protein ThiC	-0.493719	0.797052	-1.26503	0.16386
Bphy_1519	hypothetical protein	0.560801	0.873779	-0.977482	0.770867
Bphy_1520	hypothetical protein	-0.120125	0.747145	0.902449	0.314801
Bphy_1521	L-lactate transport	-0.275215	0.652375	0.160116	0.8642
Bphy_1522	hypothetical protein	-0.0912763	0.810271	-1.74193	0.0599136
Bphy_1523	putative exported lipoprotein	-0.132027	0.633179	1.21165	0.101016
Bphy_1524	hypothetical protein	0.0811427	0.925374	-0.0803103	0.927634
Bphy_1525	hypothetical protein	-0.311317	0.780112	-0.51951	0.442379
Bphy_1526	YadA domain-containing protein	-0.000300058	0.888809	1.22917	0.230078
Bphy_1527	hypothetical protein	-0.141158	0.704696	-1.06541	0.181136
Bphy_1528	hypothetical protein	0.653442	0.538835	0.677338	0.503415
Bphy_1529	ABC transporter-like protein	0.0571222	0.902867	-0.744028	0.500157
Bphy_1530	polar amino acid ABC transporter inner membrane subunit	0.357857	0.808266	0.277132	0.782266
Bphy_1531	extracellular solute-binding protein	-0.274639	0.532764	0.380741	0.722244
Bphy_1532	phenylhydantoinase	-0.353302	0.648119	-0.253465	0.681966
Bphy_1533	NCS1 nucleoside transporter	-0.122096	1	-0.064662	0.890753
Bphy_1534	dihydropyrimidine dehydrogenase	0.478308	0.599966	0.313388	0.731088
Bphy_1535	putative oxidoreductase	-0.692201	0.526986	-1.52639	0.0280294
Bphy_1536	allantoate amidohydrolase	-0.0352011	0.929836	-0.233612	0.697812
Bphy_1537	TetR family transcriptional regulator	0.913094	0.700995	1.15032	0.539191
Bphy_1538	benzoyl-CoA oxygenase/reductase, BoxA protein	-0.052425	0.862801	0.560701	0.614422
Bphy_1539	benzoyl-CoA oxygenase subunit BoxB	1.22998	0.428529	2.7009	0.00310271
Bphy_1540	benzoyl-CoA-dihydrodiol lyase	0.388324	0.421883	0.811759	0.21905
Bphy_1541	anaerobic benzoate catabolism transcriptional regulator	1.44092	0.364851	1.47206	0.37745
Bphy_1542	hypothetical protein	1.13993	0.765923	1.1429	0.645333
Bphy_1543	benzoate-CoA ligase family	0.527818	0.623116	1.56226	0.154846
Bphy_1544	alpha/beta hydrolase fold protein	0.899576	0.757811	1.62736	0.351885
Bphy_1545	hypothetical protein	-0.160943	0.915471	4.56563	1.49375e-07
Bphy_1546	phospholipase C	0.480116	0.606211	3.21257	0.000203175
Bphy_1547	glutathione S-transferase domain-containing protein	0.557141	0.340253	1.27783	0.135378
Bphy_1548	hypothetical protein	-0.405874	0.47463	-0.11821	0.834347
Bphy_1549	excinuclease ABC subunit A	0.618737	0.276286	0.48033	0.48806
Bphy_1550	hypothetical protein	0.615505	0.705315	1.38097	0.15858
Bphy_1551	MerR family transcriptional regulator	0.0648724	0.934833	-0.401798	0.876486
Bphy_1552	integration host factor subunit alpha	2.79197	0.132386	2.12688	0.299478
Bphy_1553	phenylalanyl-tRNA synthetase subunit beta	-0.2398	0.850047	-0.197839	0.702119
Bphy_1554	phenylalanyl-tRNA synthetase subunit alpha	-0.00595216	0.686837	-0.0430168	0.9814
Bphy_1555	50S ribosomal protein L20	0.566487	0.313481	0.962528	0.150162
Bphy_1556	50S ribosomal protein L35	0.0407144	0.761205	0.324621	0.572306
Bphy_1557	translation initiation factor IF-3	0.721721	0.380895	0.710559	0.357509
Bphy_1558	threonyl-tRNA synthetase	0.290364	0.890206	0.445569	0.518444
Bphy_1559	(p)ppGpp synthetase I SpoT/RelA	-0.155148	0.811893	0.227303	0.74139
Bphy_1560	endoribonuclease L-PSP	-0.259857	0.772565	-0.393492	0.515838
Bphy_1561	alpha/beta hydrolase fold protein	0.380582	0.743342	0.414357	0.518034
Bphy_1562	3-oxoacid CoA-transferase subunit B	0.190361	0.543181	2.4262	0.159246
Bphy_1563	3-oxoacid CoA-transferase subunit A	-0.565354	0.398533	1.94354	0.0150456
Bphy_1564	LuxR family transcriptional regulator	-0.685638	0.89855	-1.72786	0.635232
Bphy_1565	thioesterase superfamily protein	0.0737423	0.917991	-1.1028	0.140419
Bphy_1566	short chain dehydrogenase	-0.0235278	0.735152	-0.22571	0.842184
Bphy_1567	electron-transferring-flavoprotein dehydrogenase	0.0510028	1	0.278499	0.656399
Bphy_1568	TPR repeat-containing protein	-0.175852	0.790052	-0.479065	0.589277
Bphy_1569	chorismate synthase	-0.949274	0.224882	0.141281	0.833946
Bphy_1570	phospholipid/glycerol acyltransferase	0.219164	0.796128	-0.548848	0.449687
Bphy_1571	CBS domain-containing protein	-0.421315	0.314757	0.258518	0.694416
Bphy_1572	O-acetylhomoserine aminocarboxypropyltransferase	-0.445925	0.284324	-0.31088	0.510731
Bphy_1573	alpha/beta hydrolase fold protein	-0.661392	0.427882	0.249445	0.762301
Bphy_1574	hypothetical protein	-0.460095	0.57129	0.184023	0.786389
Bphy_1575	ribonuclease BN	0.0245787	0.933341	0.494799	0.466116
Bphy_1576	flavoprotein WrbA	-0.275364	0.513232	0.64236	0.470609
Bphy_1577	hypothetical protein	-0.310714	0.570107	-1.33006	0.0633891
Bphy_1578	FAD linked oxidase domain-containing protein	-0.0182843	0.842934	-0.525412	0.492801
Bphy_1579	metallophosphoesterase	-0.587282	0.389395	-0.246947	0.690354
Bphy_1580	hypothetical protein	-2.23219	0.031858	-1.55328	0.137652
Bphy_1581	LysR family transcriptional regulator	-0.0840018	0.990654	0.0155816	0.849221
Bphy_1582	RND efflux system outer membrane lipoprotein	0.634066	0.659678	0.813148	0.464867
Bphy_1583	fusaric acid resistance protein	-0.785526	0.473222	1.50311	0.224151
Bphy_1584	hypothetical protein	INF	0.410969	INF	0.266909
Bphy_1585	secretion protein HlyD family protein	-0.210298	0.673723	-0.419412	1
Bphy_1586	methyl-accepting chemotaxis sensory transducer	0.85294	0.235358	-1.06437	0.260132
Bphy_1587	major facilitator transporter	0.192956	0.887049	0.86757	0.399315
Bphy_1588	propionyl-CoA synthetase	-0.401756	0.368963	0.00236805	0.915179
Bphy_1589	5'-methylthioadenosine/S-adenosylhomocysteine nucleosidase	-0.173987	0.892913	-0.161279	1
Bphy_1590	UvrD/REP helicase	-0.380053	0.34861	0.284641	0.764672
Bphy_1591	valyl-tRNA synthetase	-0.191176	0.471239	0.47154	0.508268
Bphy_1592	UTP-glucose-1-phosphate uridylyltransferase	-0.893705	0.129222	-0.425737	0.60912
Bphy_1593	SirA family protein	-2.26719	0.48185	-0.958797	0.697921
Bphy_1594	oxidoreductase domain-containing protein	-0.407502	0.803055	-0.737819	0.758366
Bphy_1595	inositol 2-dehydrogenase	0.356957	0.837302	1.43606	0.199328
Bphy_1596	RpiR family transcriptional regulator	-2.10018	0.0520461	0.0641052	0.999343
Bphy_1597	ABC sugar transporter periplasmic ligand binding protein	-1.07969	0.0225968	0.328599	0.733469
Bphy_1598	monosaccharide-transporting ATPase	-2.04294	0.00214577	-0.711136	0.421774
Bphy_1599	ABC transporter-like protein	-1.69195	0.129973	-0.650167	0.547435
Bphy_1600	ribokinase-like domain-containing protein	-1.59477	0.0197059	0.112625	0.771496
Bphy_1601	thiamine pyrophosphate protein central region	-1.35561	0.227067	-0.246083	0.74174
Bphy_1602	xylose isomerase domain-containing protein	0.43695	0.892104	0.636295	0.706856
Bphy_1603	myo-inositol catabolism IolB domain-containing protein	-0.811249	0.274896	0.458452	0.532163
Bphy_1604	ABC transporter-like protein	-3.70712	0.170372	-0.277688	0.887024
Bphy_1605	ABC transporter-like protein	-0.438216	0.478413	-0.303299	0.93854
Bphy_1606	inner-membrane translocator	0.567243	0.881868	-0.384862	0.853177
Bphy_1607	inner-membrane translocator	-0.534097	0.918662	-0.664626	1
Bphy_1608	thioesterase superfamily protein	-0.399177	0.729668	-1.17121	0.321046
Bphy_1609	alcohol dehydrogenase	-0.440653	0.756544	-0.561113	0.58619
Bphy_1610	threonine aldolase	-0.489019	0.62583	-0.552197	0.664467
Bphy_1611	hypothetical protein	-0.0562296	0.784092	-0.455834	0.841479
Bphy_1612	LysR family transcriptional regulator	-2.42268	0.359829	-0.857732	0.62243
Bphy_1613	alanyl-tRNA synthetase	-0.465313	0.335906	-0.228305	0.722597
Bphy_1614	L-carnitine dehydratase/bile acid-inducible protein F	-0.257348	0.560407	-0.305888	0.692815
Bphy_1615	hypothetical protein	-0.723776	0.612986	-0.787116	0.520342
Bphy_1616	gamma-glutamyltransferase	1.53988	0.167028	1.61304	0.182625
Bphy_1617	Ser/Thr protein phosphatase family protein	3.85436	0.298558	2.5778	0.611286
Bphy_1618	cytochrome c oxidase subunit II	-0.423337	0.766009	-1.36809	0.393377
Bphy_1619	LysR family transcriptional regulator	1.01508	0.468001	-0.435719	0.932479
Bphy_1620	glyoxylate carboligase	-0.39082	0.839273	1.21976	0.111048
Bphy_1621	hydroxypyruvate isomerase	-6.24567	0.106911	2.59518	0.0715168
Bphy_1622	2-hydroxy-3-oxopropionate reductase	0.704104	0.376162	0.804153	0.320528
Bphy_1623	L-sorbosone dehydrogenase	-0.172015	0.832407	-0.723469	0.470822
Bphy_1624	type II L-asparaginase	0.0185903	0.862393	1.11772	0.224563
Bphy_1625	transcriptional regulator CysB-like protein	-0.128633	0.773603	3.16628	0.000387201
Bphy_1626	sulfate ABC transporter ATPase	0.301906	0.965742	2.12131	0.0232986
Bphy_1627	sulfate ABC transporter inner membrane subunit CysW	0.28842	0.374349	2.22504	0.00207088
Bphy_1628	sulfate ABC transporter inner membrane subunit CysT	1.5944	0.430547	2.05733	0.0736431
Bphy_1629	sulfate ABC transporter periplasmic sulfate-binding protein	2.24472	0.0782383	5.16274	2.10499e-07
Bphy_1630	LexA repressor	0.548826	0.922935	0.400829	0.85747
Bphy_1631	hypothetical protein	2.30501	0.518367	1.92401	0.425728
Bphy_1632	putative transmembrane protein	-0.402127	0.365204	-0.521924	0.493878
Bphy_1633	UspA domain-containing protein	0.515975	0.271953	-0.181082	1
Bphy_1634	nodulation ABC transporter NodI	-0.430833	0.409863	-0.65441	0.315283
Bphy_1635	ABC transporter	0.0823194	0.751995	-1.03629	0.117449
Bphy_1636	hypothetical protein	0.165073	0.951759	0.990194	0.204549
Bphy_1637	permease	1.24054	0.659343	-0.0202191	0.978588
Bphy_1638	aldo/keto reductase	0.0772197	0.955052	-0.0736284	1
Bphy_1639	EmrB/QacA family drug resistance transporter	2.1886	0.0767684	-0.570644	0.619225
Bphy_1640	putative cytoplasmic protein	0.292305	0.942571	NA	0.611137
Bphy_1641	YjbN family TIM-barrel protein	0.60833	0.339796	0.541442	0.52778
Bphy_1642	hypothetical protein	1.98294	0.00999157	3.45691	5.26862e-05
Bphy_1643	hypothetical protein	NA	0.305924	-0.543212	0.969437
Bphy_1644	hypothetical protein	1.98797	0.65872	2.3124	0.445445
Bphy_1645	hypothetical protein	-1.41102	0.197217	1.54245	0.109616
Bphy_1646	TOBE domain-containing protein	0.563045	0.907946	3.67553	0.0242734
Bphy_1647	ABC transporter-like protein	-1.73056	0.532928	5.8971	1.87153e-12
Bphy_1648	binding-protein-dependent transport systems inner membrane component	-0.685828	0.924179	3.30288	0.000107134
Bphy_1649	alkanesulfonate monooxygenase	-1.04878	0.314603	5.9621	3.65518e-08
Bphy_1650	hypothetical protein	0.43135	1	5.93599	0.00821554
Bphy_1651	putative transmembrane protein	1.05692	0.914939	2.16896	0.358688
Bphy_1652	3-hydroxyisobutyryl-CoA hydrolase	0.266323	0.796008	0.888922	0.324578
Bphy_1653	TetR family transcriptional regulator	-0.418725	0.593281	-0.626987	0.593825
Bphy_1654	NAD-dependent epimerase/dehydratase	-0.124337	0.907845	-0.723112	0.518828
Bphy_1655	hypothetical protein	0.551347	0.891968	-0.504397	0.748979
Bphy_1656	hypothetical protein	0.0160408	1	-0.704637	0.677042
Bphy_1657	hypothetical protein	-0.448073	0.718343	0.239211	0.815891
Bphy_1658	hypothetical protein	0.456067	0.987434	1.68583	0.428623
Bphy_1659	small multidrug resistance protein	0.437286	0.284716	-0.301176	1
Bphy_1660	hypothetical protein	-0.326748	0.697025	0.123351	0.76269
Bphy_1661	NUDIX hydrolase	0.131924	0.962218	-0.155081	0.839437
Bphy_1662	leucyl/phenylalanyl-tRNA--protein transferase	-0.338082	0.70532	-0.252334	0.801895
Bphy_1663	arginyl-tRNA-protein transferase	0.0816792	0.850684	-0.0578768	0.946077
Bphy_1664	dihydroorotate dehydrogenase 2	-0.506297	0.7816	-0.178624	1
Bphy_1665	signal peptidase I	0.184605	0.519235	0.873307	0.304071
Bphy_1666	oxidoreductase domain-containing protein	0.248066	0.989867	-0.0882684	0.89124
Bphy_1667	GntR domain-containing protein	-0.385195	1	2.47208	0.0153338
Bphy_1668	hypothetical protein	-1.97575	0.500369	0.0471664	0.936324
Bphy_1669	Crp/FNR family transcriptional regulator	0.485741	0.423011	3.3284	7.52012e-05
Bphy_1670	hypothetical protein	3.39784	0.355418	3.08685	0.415564
Bphy_1671	4'-phosphopantetheinyl transferase	0.785929	0.668157	1.17474	0.501409
Bphy_1672	amino acid adenylation domain-containing protein	0.597844	0.307594	4.94092	5.08644e-08
Bphy_1673	condensation domain-containing protein	0.176466	0.986739	2.60831	0.0284831
Bphy_1674	hypothetical protein	0.644177	0.354356	2.42647	0.00272728
Bphy_1675	polysaccharide biosynthesis protein	-0.0435388	0.6743	1.231	0.154923
Bphy_1676	acyltransferase 3	0.938092	0.446092	1.86695	0.146133
Bphy_1677	group 1 glycosyl transferase	-0.228207	1	0.148821	0.835039
Bphy_1678	glycosyl transferase family protein	-0.439517	1	1.15655	0.274084
Bphy_1679	hypothetical protein	-1.18575	1	2.17918	0.0312229
Bphy_1680	group 1 glycosyl transferase	-0.403461	1	4.13916	0.000206576
Bphy_1681	group 1 glycosyl transferase	1.74632	0.798837	4.56666	0.000236078
Bphy_1682	transcription factor jumonji domain-containing protein	0.144316	0.730995	1.58585	0.0897284
Bphy_1683	acyltransferase 3	1.91121	0.0405278	2.80725	0.00396994
Bphy_1684	FkbH like protein	1.98698	0.320813	4.68158	2.77519e-05
Bphy_1685	glycosyl transferase family protein	0.980313	0.740083	1.16823	0.442788
Bphy_1686	hypothetical protein	0.0680618	0.588296	0.883734	0.314935
Bphy_1687	putative calcium binding protein	-0.0555797	0.877376	0.890218	0.359761
Bphy_1688	acyltransferase 3	-0.0508269	0.913525	2.87376	0.0612266
Bphy_1689	exopolysaccharide transport protein family	-1.1078	0.545723	3.43267	0.00070538
Bphy_1690	polysaccharide export protein	0.0352183	0.962883	4.59112	1.48327e-05
Bphy_1691	exopolysaccharide biosynthesis polyprenyl glycosylphosphotransferase	NA	0.702276	6.81563	6.92859e-06
Bphy_1692	hypothetical protein	INF	0.822218	INF	6.48257e-06
Bphy_1693	ribose-5-phosphate isomerase A	-0.260302	0.643271	0.976045	0.404741
Bphy_1694	N-acetylmuramyl-L-alanine amidase, negative regulator of AmpC, AmpD	0.506585	0.696564	-1.01444	0.576351
Bphy_1695	acyltransferase 3	-0.100501	0.850912	-1.4356	0.0552899
Bphy_1696	RNA methyltransferase	-0.171476	0.997838	-1.32605	0.115071
Bphy_1697	ribonuclease R	-0.151432	0.719219	0.0917822	0.864689
Bphy_1698	major facilitator transporter	0.316187	0.952171	0.783763	0.419653
Bphy_1699	TetR family transcriptional regulator	-2.85583	0.0972849	0.465483	0.573219
Bphy_1700	acyl-CoA dehydrogenase	0.389826	0.351552	0.728143	0.345889
Bphy_1701	3-ketoacyl-(acyl-carrier-protein) reductase	-0.271591	0.68102	0.354034	0.588739
Bphy_1702	dehydratase	-0.00735922	0.862232	-0.0467	1
Bphy_1703	acetyl-CoA acetyltransferase	0.0195844	0.853154	0.0837125	1
Bphy_1704	AMP-dependent synthetase and ligase	-0.794447	0.568431	-0.9459	0.417656
Bphy_1705	hypothetical protein	-4.03046	0.0655789	-0.144838	0.859227
Bphy_1706	FAD linked oxidase domain-containing protein	0.713746	0.504672	0.370468	0.570283
Bphy_1707	putative lipoprotein	-0.00174984	0.963882	0.119945	0.794822
Bphy_1708	putative transmembrane anti-sigma factor	-0.541495	0.857225	0.985428	0.445245
Bphy_1709	ECF subfamily RNA polymerase sigma-24 factor	-0.231104	0.990857	-0.326552	0.822848
Bphy_1710	hypothetical protein	NR		INF	0.013695
Bphy_1711	RNA chaperone Hfq	-0.356726	0.748634	1.04001	0.155199
Bphy_1712	hypothetical protein	0.413509	0.894586	-0.0473244	0.883427
Bphy_1713	hypothetical protein	0.470788	0.326053	0.603193	0.370333
Bphy_1714	hypothetical protein	0.256105	0.551479	1.79561	0.028267
Bphy_1715	putative signal peptide protein	0.18041	0.773547	-0.00922803	0.872375
Bphy_1716	putative signal peptide protein	-0.244873	0.683613	1.46607	0.0686291
Bphy_1717	putative transposase protein	0.500751	0.644093	0.744635	0.56327
Bphy_1718	AFG1 family ATPase	-0.62241	0.330026	-1.6845	0.0466623
Bphy_1719	dihydrolipoamide dehydrogenase	-0.486858	0.278496	-0.205535	0.801755
Bphy_1720	dihydrolipoamide succinyltransferase	-0.612113	0.223256	-0.100486	1
Bphy_1721	2-oxoglutarate dehydrogenase E1 component	-0.312401	0.605963	-0.101818	0.994933
Bphy_1722	GTP-binding protein TypA	-0.0633948	0.943883	0.652381	0.267915
Bphy_1723	MarR family transcriptional regulator	0.508537	1	1.30483	0.242354
Bphy_1724	RND efflux system outer membrane lipoprotein	0.357695	0.853361	1.15587	0.262146
Bphy_1725	efflux pump membrane protein	-0.0877384	0.933747	-0.134989	1
Bphy_1726	EmrB/QacA family drug resistance transporter	0.1758	0.725286	0.249478	0.889022
Bphy_1727	tRNA pseudouridine synthase B	0.276954	0.938681	0.395702	0.745943
Bphy_1728	ribosome-binding factor A	0.00222416	0.804324	-0.697374	0.381801
Bphy_1729	translation initiation factor IF-2	0.503042	0.295327	1.12418	0.115171
Bphy_1730	transcription elongation factor NusA	0.209237	0.998126	0.795382	0.302425
Bphy_1731	hypothetical protein	-0.275591	0.699711	0.301401	0.728346
Bphy_1732	pseudouridine synthase	-0.305286	0.894767	-0.0931682	0.928834
Bphy_1733	segregation and condensation protein B	0.642376	0.210667	1.0085	0.169268
Bphy_1734	aspartate aminotransferase	-0.252804	0.735904	-0.534862	0.66943
Bphy_1735	LysR family transcriptional regulator	0.511708	0.856944	0.356507	0.672828
Bphy_1736	putative transposase A protein	0.468631	0.287841	0.0532595	0.770576
Bphy_1737	hypothetical protein	-0.00400691	0.98778	0.312445	0.79318
Bphy_1738	hypothetical protein	-3.10821	0.384549	-0.744101	1
Bphy_1739	hypothetical protein	1.02429	0.839019	3.10996	0.0814014
Bphy_1740	hypothetical protein	3.99962	0.405979	2.81687	0.636563
Bphy_1741	putative signal peptide protein	-0.478453	0.554392	0.160093	1
Bphy_1742	hypothetical protein	0.753119	0.124688	0.0820965	0.971888
Bphy_1743	antibiotic biosynthesis monooxygenase	0.06486	0.807591	0.0787475	0.965802
Bphy_1744	diguanylate phosphodiesterase	0.385569	0.537696	1.47439	0.11885
Bphy_1745	peptidyl-tRNA hydrolase domain-containing protein	-0.139237	0.895911	-0.430915	0.482428
Bphy_1746	putative transmembrane protein	0.143768	0.961647	-0.491507	0.72757
Bphy_1747	exodeoxyribonuclease V subunit alpha	-0.100617	0.624274	-0.0150478	0.982356
Bphy_1748	exodeoxyribonuclease V subunit beta	0.303927	0.746481	0.0880572	1
Bphy_1749	exodeoxyribonuclease V subunit gamma	-0.167935	0.805558	0.154214	0.878212
Bphy_1750	hypothetical protein	0.371611	0.919218	-0.0306683	1
Bphy_1751	hypothetical protein	-1.20784	0.396762	-0.732707	0.519926
Bphy_1752	AsnC family transcriptional regulator	0.289845	0.849099	-0.482427	0.757118
Bphy_1753	cysteine dioxygenase type I	-0.411709	0.872254	0.24957	0.758202
Bphy_1754	mechanosensitive ion channel MscS	0.320387	0.385836	-0.0958447	0.892013
Bphy_1755	NAD-dependent epimerase/dehydratase	0.703055	0.582016	0.779221	0.522152
Bphy_1756	BadM/Rrf2 family transcriptional regulator	0.583709	0.93599	0.734484	0.643995
Bphy_1757	hypothetical protein	-0.379611	0.65004	0.318989	0.561886
Bphy_1758	PfpI family intracellular peptidase	-0.0765693	0.768841	0.431307	0.584665
Bphy_1759	hypothetical protein	1.42888	0.686741	1.74068	0.409421
Bphy_1760	histidine kinase	0.498332	0.356547	-0.296648	0.81197
Bphy_1761	Rh family protein/ammonium transporter	-0.00723254	0.960891	-1.36555	0.03474
Bphy_1762	camphor resistance protein CrcB	1.16995	0.350724	0.309376	0.794363
Bphy_1763	hypothetical protein	0.898866	0.267768	-0.741849	0.356983
Bphy_1764	hypothetical protein	-0.515035	0.643187	-3.88259	0.0274516
Bphy_1765	hypothetical protein	0.0875001	0.831083	-2.48446	0.000244773
Bphy_1766	CHAD domain-containing protein	-0.162627	0.904987	-1.48661	0.0302916
Bphy_1767	hypothetical protein	-1.22108	0.956324	-3.3779	0.432273
Bphy_1768	PRC-barrel domain-containing protein	-1.44812	0.222682	0.961687	0.770382
Bphy_1769	IclR family transcriptional regulator	-0.37559	0.922343	0.448892	0.76054
Bphy_1770	hypothetical protein	0.0262138	0.758215	0.0340014	1
Bphy_1771	RND family efflux transporter MFP subunit	0.334644	0.542165	0.59199	0.386945
Bphy_1772	acriflavin resistance protein	0.334255	0.672612	-0.539933	0.472932
Bphy_1773	acriflavin resistance protein	0.410529	0.222744	-0.70511	0.313355
Bphy_1774	putative signal peptide transmembrane protein	-0.0693454	0.916298	-1.06625	0.440823
Bphy_1775	alkyl hydroperoxide reductase/ Thiol specific antioxidant/ Mal allergen	0.684057	0.454073	1.89376	0.0356939
Bphy_1776	diguanylate phosphodiesterase	-1.68151	0.20936	-0.728553	0.64718
Bphy_1777	diguanylate cyclase/phosphodiesterase	0.0908937	0.708814	-1.73437	0.010636
Bphy_1778	putative signal transduction protein	0.0556985	0.905374	-0.183101	0.894829
Bphy_1779	diguanylate phosphodiesterase	-0.0785452	0.744007	-0.247406	0.814795
Bphy_1780	cationic amino acid ABC transporter periplasmic binding protein	0.0381767	0.889106	3.56041	0.00200194
Bphy_1781	hypothetical protein	0.516158	0.516802	-0.478918	0.888257
Bphy_1782	succinylglutamate desuccinylase	-0.170686	0.809248	1.27955	0.14585
Bphy_1783	succinylarginine dihydrolase	-0.0698072	0.812479	1.22572	0.161135
Bphy_1784	succinylglutamic semialdehyde dehydrogenase	-0.902776	0.381977	1.54234	0.0578347
Bphy_1785	arginine N-succinyltransferase	-0.692935	0.270909	0.446369	0.476171
Bphy_1786	arginine/ornithine succinyltransferase subunit alpha	-0.791515	0.674679	0.653605	0.396811
Bphy_1787	bifunctional N-succinyldiaminopimelate-aminotransferase/acetylornithine transaminase protein	-0.204087	0.687697	0.85206	0.200928
Bphy_1788	AraC family transcriptional regulator	0.280565	0.751421	0.203093	0.898789
Bphy_1789	ABC transporter-like protein	-0.629684	0.633072	0.527487	0.38685
Bphy_1790	polar amino acid ABC transporter inner membrane subunit	-0.243441	0.557644	-0.591529	0.571601
Bphy_1791	polar amino acid ABC transporter inner membrane subunit	-0.379854	0.749478	-0.636086	0.690103
Bphy_1792	type 11 methyltransferase	0.795944	0.859796	0.427282	1
Bphy_1793	patatin	-1.12049	0.199245	0.0494925	0.977653
Bphy_1794	putative lipoprotein	0.345657	0.673837	-0.501547	0.620399
Bphy_1795	luciferase family protein	0.00980594	0.651235	0.796532	0.3058
Bphy_1796	alpha/beta hydrolase fold protein	0.00787891	0.947587	-1.4407	0.218249
Bphy_1797	glucose-1-phosphate adenylyltransferase	-0.418711	0.545429	0.0667785	0.950179
Bphy_1798	glycogen synthase	-0.450745	0.331257	-0.207551	0.813741
Bphy_1799	pyridoxal kinase	0.205324	0.848445	0.836117	0.522646
Bphy_1800	hypothetical protein	0.485754	0.786144	0.924542	0.311478
Bphy_1801	putative transmembrane protein	0.464208	0.47649	-0.406601	0.735318
Bphy_1802	AraC family transcriptional regulator	0.688883	0.78375	0.0898811	1
Bphy_1803	hypothetical protein	2.45761	0.464643	-0.468421	1
Bphy_1804	major facilitator transporter	0.600205	0.442021	-0.966958	0.474138
Bphy_1805	GntR family transcriptional regulator	1.01154	0.275029	0.726648	0.516322
Bphy_1806	LysR family transcriptional regulator	0.258565	0.756207	-1.11747	0.361711
Bphy_1807	hypothetical protein	0.0923079	0.848069	-0.128219	0.855603
Bphy_1808	N-formylglutamate amidohydrolase	-0.643338	0.346658	-0.674211	0.41434
Bphy_1809	N-formimino-L-glutamate deiminase	-0.326763	1	0.281653	0.69855
Bphy_1810	imidazolonepropionase	0.974222	0.424528	0.581054	0.553287
Bphy_1811	hypothetical protein	-0.887523	0.30353	0.171276	0.825657
Bphy_1812	urocanate hydratase	0.103641	0.745896	1.34127	0.105607
Bphy_1813	histidine utilization repressor	-1.00173	0.0606496	0.273181	0.93585
Bphy_1814	histidine ammonia-lyase	-0.493688	0.47842	-0.544479	0.469717
Bphy_1815	hypothetical protein	-0.532122	0.485524	0.429597	0.431563
Bphy_1816	NAD-dependent epimerase/dehydratase	0.0864506	0.82901	-1.59411	0.0658371
Bphy_1817	hypothetical protein	0.259091	0.856898	0.343238	0.829341
Bphy_1818	hypothetical protein	-0.584944	0.421749	-0.496238	0.642334
Bphy_1819	activator of Hsp90 ATPase 1 family protein	-0.571777	0.660675	-0.929192	0.386949
Bphy_1821	xanthine/uracil/vitamin C permease	-0.222352	0.850434	0.603306	0.714138
Bphy_1822	hypothetical protein	-0.454487	0.351685	-1.78548	0.00799259
Bphy_1823	major facilitator transporter	-0.568906	0.865833	-0.0224787	0.999857
Bphy_1824	major facilitator transporter	0.876278	0.508558	0.997954	0.341575
Bphy_1825	amidohydrolase	-0.10585	0.639477	-0.243557	0.934115
Bphy_1826	LysR family transcriptional regulator	-0.370845	0.864916	-1.17731	0.436147
Bphy_1827	LysR family transcriptional regulator	-2.762	0.134034	-1.05821	0.397372
Bphy_1828	NADH dehydrogenase	1.54009	0.204441	0.356904	0.670142
Bphy_1829	chromosome replication initiation inhibitor protein	0.126654	1	-0.440297	0.961542
Bphy_1830	lysine exporter protein LysE/YggA	-0.0224335	0.713664	4.58515	0.0307856
Bphy_1831	hypothetical protein	0.254316	0.943541	2.4976	0.0518705
Bphy_1832	putative transmembrane protein	0.570909	0.512102	1.09456	0.255015
Bphy_1833	group 1 glycosyl transferase	0.890909	0.634186	0.710258	0.690491
Bphy_1834	putative transmembrane protein	1.16832	0.823368	1.6685	0.494572
Bphy_1835	putative transmembrane protein	INF	0.404356	INF	0.0154449
Bphy_1836	hypothetical protein	0.434905	0.681654	-2.46979	0.382271
Bphy_1839	hypothetical protein	2.82696	0.219258	2.42114	0.242223
Bphy_1840	AraC family transcriptional regulator	1.06181	0.312695	0.335494	0.667582
Bphy_1841	lysine exporter protein LysE/YggA	1.2492	0.063976	2.53796	0.270099
Bphy_1842	hypothetical protein	0.106798	0.87132	1.19687	0.170517
Bphy_1843	hypothetical protein	-0.672016	0.413675	0.580064	0.54012
Bphy_1844	TetR family transcriptional regulator	-0.033842	0.94782	0.869121	0.44896
Bphy_1845	LysR family transcriptional regulator	1.05315	0.545355	0.612474	1
Bphy_1846	hypothetical protein	0.631809	0.672736	7.81236	0.00489949
Bphy_1847	hypothetical protein	0.812943	0.822374	3.12555	0.00400402
Bphy_1848	2-oxoacid dehydrogenase subunit E1	0.11472	0.780589	2.91912	0.000862985
Bphy_1849	AsnC family transcriptional regulator	-0.293943	1	-1.57104	0.199778
Bphy_1850	AMP-dependent synthetase and ligase	-0.250689	1	0.335721	0.483561
Bphy_1851	hypothetical protein	0.529023	0.584529	-0.30365	0.703881
Bphy_1852	hypothetical protein	1.12339	0.286652	1.41417	0.15508
Bphy_1853	GDSL family lipase	1.68851	0.331635	0.798794	0.598443
Bphy_1854	hypothetical protein	-1.98	1	NA	0.259359
Bphy_1855	ATP dependent DNA ligase	2.08118	0.0751368	-0.157674	0.950041
Bphy_1856	YcfA family protein	NA	0.120121	-1.77053	0.622036
Bphy_1857	hypothetical protein	-0.56803	0.442571	-1.05015	0.288651
Bphy_1858	hypothetical protein	-0.194267	0.806924	-0.671638	0.600157
Bphy_1859	hypothetical protein	0.260266	0.652343	-3.74462	0.155786
Bphy_1860	hypothetical protein	-2.13924	0.49611	-0.319929	0.931237
Bphy_1861	hypothetical protein	0.378854	0.444228	-1.11948	0.102276
Bphy_1862	hypothetical protein	-1.17027	0.887382	-3.48653	0.154342
Bphy_1863	glycoside hydrolase family protein	0.698811	0.611991	-2.00637	0.308399
Bphy_1864	hypothetical protein	NA	0.684848	NA	0.996054
Bphy_1865	hypothetical protein	-0.259636	0.86572	-0.90845	0.339506
Bphy_1866	hypothetical protein	-0.749194	0.940902	-0.406843	0.7905
Bphy_1867	acyltransferase-like protein	-0.734955	0.170563	-1.33591	0.0586382
Bphy_1868	hypothetical protein	-0.327535	0.843954	-1.0341	0.478298
Bphy_1869	hypothetical protein	0.928774	0.568277	0.983733	0.478526
Bphy_1870	baseplate J family protein	0.688002	0.589258	-1.30855	0.585386
Bphy_1871	GP46 family protein	-1.90803	0.21413	0.356819	1
Bphy_1872	phage baseplate assembly protein V	-1.4613	0.415142	-0.0300796	0.953173
Bphy_1873	Mu P family protein	1.16912	0.17799	-0.762616	0.511487
Bphy_1874	DNA circulation family protein	0.424291	0.627108	-0.684191	1
Bphy_1875	hypothetical protein	-1.08678	0.647474	-0.531713	0.849544
Bphy_1876	hypothetical protein	NR		NR
Bphy_1877	hypothetical protein	NA	0.846688	NA	0.868732
Bphy_1878	Mu tail sheath family protein	0.505269	0.51777	-0.866457	0.646167
Bphy_1879	hypothetical protein	NR		NR
Bphy_1880	hypothetical protein	INF	0.0706306	INF	0.329349
Bphy_1881	hypothetical protein	-3.18339	0.425699	NA	0.499857
Bphy_1882	putative phage protein GP20	2.39027	0.786765	2.89946	0.55083
Bphy_1883	putative phage protein GP19	-1.61489	0.640381	-0.712672	0.702436
Bphy_1884	hypothetical protein	-0.750764	0.745768	0.0396031	1
Bphy_1885	peptidase S49	NA	0.030351	-4.32278	0.166181
Bphy_1886	hypothetical protein	-0.539503	0.815116	NA	0.811145
Bphy_1887	lambda family phage portal protein	2.04356	0.68346	2.12907	0.574752
Bphy_1888	hypothetical protein	NR		NR
Bphy_1889	terminase GpA	0.390848	0.739238	-0.205062	0.845258
Bphy_1890	hypothetical protein	1.7123	0.824047	1.71733	0.613464
Bphy_1891	hypothetical protein	NR		INF	0.580544
Bphy_1892	hypothetical protein	NR		INF	1
Bphy_1893	hypothetical protein	0.417348	0.65261	0.0700288	0.815271
Bphy_1894	hypothetical protein	3.1958	0.586552	0.71779	1
Bphy_1895	hypothetical protein	0.860194	1	0.0392595	1
Bphy_1896	hypothetical protein	-0.264228	1	NA	0.0574783
Bphy_1897	hypothetical protein	0.513863	0.850753	0.612154	1
Bphy_1898	hypothetical protein	-1.23248	0.676464	-1.33269	0.593201
Bphy_1899	metallophosphoesterase	NA	0.091813	-1.88482	0.630142
Bphy_1900	hypothetical protein	1.88257	0.484611	-0.842274	0.85484
Bphy_1901	hypothetical protein	NA	0.616891	NA	0.962495
Bphy_1902	hypothetical protein	0.288394	1	-1.62083	0.363244
Bphy_1903	hypothetical protein	INF	0.278819	NR
Bphy_1904	hypothetical protein	INF	0.157744	INF	0.795685
Bphy_1905	hypothetical protein	1.5007	0.330693	-0.438989	0.781678
Bphy_1906	GP60	0.3938	0.823727	0.581662	0.818517
Bphy_1907	hypothetical protein	NA	0.0651798	NA	0.0939691
Bphy_1908	hypothetical protein	INF	0.990612	INF	0.548167
Bphy_1909	hypothetical protein	2.85256	0.598772	2.1271	0.715727
Bphy_1910	hypothetical protein	0.551281	0.734726	0.461802	0.646098
Bphy_1911	putative phage repressor	-0.358161	0.437804	-0.43047	0.53066
Bphy_1912	hypothetical protein	2.15023	0.219216	-0.857685	0.776968
Bphy_1913	hypothetical protein	1.29067	0.782814	-2.09081	0.644282
Bphy_1914	hypothetical protein	0.0587787	0.94186	-0.521805	0.745569
Bphy_1915	hypothetical protein	1.3752	0.265529	0.923402	0.499689
Bphy_1916	hypothetical protein	1.95545	0.212889	-0.364915	0.789131
Bphy_1917	C-5 cytosine-specific DNA methylase	0.575767	0.888129	-1.02282	0.652824
Bphy_1918	hypothetical protein	-0.302071	0.991966	-2.38682	0.44284
Bphy_1919	hypothetical protein	0.177858	0.792356	-0.393683	0.818234
Bphy_1920	methyltransferase	-0.532124	0.807545	1.30275	0.835057
Bphy_1921	hypothetical protein	NR		INF	0.580544
Bphy_1922	hypothetical protein	2.25198	0.776123	2.70945	0.454456
Bphy_1923	hypothetical protein	0.531822	0.636952	-1.46696	0.251215
Bphy_1924	Gp37Gp68 family protein	-0.485558	0.662907	-1.8039	0.0446931
Bphy_1925	hypothetical protein	0.211305	0.559916	-0.639833	0.531935
Bphy_1926	hypothetical protein	NA	0.453357	NA	0.784108
Bphy_1927	integrase family protein	1.68272	0.153491	0.589841	0.677519
Bphy_1928	hypothetical protein	1.11173	0.822895	0.306663	1
Bphy_1929	hypothetical protein	-0.406459	0.934231	-1.00327	0.60822
Bphy_1930	hypothetical protein	-0.235475	0.769936	-0.151098	0.859784
Bphy_1931	hypothetical protein	-0.18182	0.969556	-1.01804	0.238018
Bphy_1932	type VI secretion system Vgr family protein	0.928093	0.369978	-0.0454229	0.937116
Bphy_1933	hypothetical protein	-0.467176	0.999247	0.295861	0.956364
Bphy_1934	hypothetical protein	-0.45045	1	1.18	0.616057
Bphy_1935	phage transcriptional regulator AlpA	INF	0.0591927	INF	0.917406
Bphy_1936	SSS family solute/sodium (Na+) symporter	0.42738	0.795934	-0.0138654	1
Bphy_1937	membrane protein	-0.572187	1	-0.343271	1
Bphy_1938	acetyl-CoA synthetase	-0.598479	0.312046	0.445642	0.391718
Bphy_1939	hypothetical protein	-0.280534	0.803354	-0.642993	0.530719
Bphy_1940	hypothetical protein	-0.232909	0.486166	-0.545658	0.380672
Bphy_1941	tartrate/fumarate subfamily Fe-S type hydro-lyase subunit alpha	-0.72875	0.365313	-0.0777548	1
Bphy_1942	bacterioferritin	-0.086007	0.752758	0.377409	0.589859
Bphy_1943	glutamate racemase	-0.440197	0.736377	-0.128283	0.98814
Bphy_1944	BFD/(2Fe-2S)-binding domain-containing protein	-0.785223	0.166192	-0.850169	0.177493
Bphy_1945	TonB family protein	-1.57953	0.36557	-2.60581	0.101698
Bphy_1946	MotA/TolQ/ExbB proton channel	-2.0915	0.00483354	-1.51561	0.0977133
Bphy_1947	biopolymer transport protein ExbD/TolR	-1.03082	0.237759	-0.672159	0.466034
Bphy_1948	LysR family transcriptional regulator	-0.532216	0.795182	-0.173549	1
Bphy_1949	pirin domain-containing protein	0.215121	0.792364	0.145194	0.743988
Bphy_1950	OsmC family protein	-0.404168	0.31439	-0.281174	0.772118
Bphy_1951	hypothetical protein	0.109685	0.828255	-0.0992029	0.905203
Bphy_1952	hypothetical protein	-0.0463875	0.900253	-0.790927	0.425367
Bphy_1953	hypothetical protein	1.75541	0.491887	-0.213986	0.962631
Bphy_1954	putative nitrogen fixation protein VnfA	0.253159	0.522097	-0.98128	0.237499
Bphy_1955	iron permease FTR1	-0.591154	0.475493	-0.966176	0.193998
Bphy_1956	hypothetical protein	-4.35864	0.00475885	-0.891558	0.421245
Bphy_1957	hypothetical protein	-0.28655	0.600832	-0.0588812	0.945752
Bphy_1958	excinuclease ABC subunit B	-0.29702	0.935126	-0.0818764	0.978319
Bphy_1959	aromatic amino acid aminotransferase	-0.793404	0.140142	0.0988537	0.767926
Bphy_1960	patatin	0.183753	0.57299	0.319166	0.612772
Bphy_1961	3-hydroxybutyrate dehydrogenase	-0.151211	0.747085	0.369717	0.570569
Bphy_1962	aldo/keto reductase	0.102763	0.728781	0.398459	0.436866
Bphy_1963	hypothetical protein	-0.150202	0.714755	0.227091	0.787878
Bphy_1964	NMT1/THI5-like domain-containing protein	-0.0171083	0.890452	-0.864652	0.295043
Bphy_1965	hypothetical protein	0.231089	0.72946	-0.90323	0.161298
Bphy_1966	hypothetical protein	1.68487	0.956383	6.00232	6.56382e-07
Bphy_1967	MerR family transcriptional regulator	0.468192	0.536738	-0.394975	0.667798
Bphy_1968	heavy metal transport/detoxification protein	0.241148	0.755887	0.402446	0.70837
Bphy_1969	dTDP-4-dehydrorhamnose reductase	0.130177	0.955372	1.21594	0.18987
Bphy_1970	DNA polymerase III subunit alpha	0.768807	0.206274	-0.0364611	0.965792
Bphy_1971	hypothetical protein	0.0026502	0.966343	0.390073	0.636067
Bphy_1972	hypothetical protein	0.85212	0.241977	1.26148	0.13111
Bphy_1973	hypothetical protein	0.452035	0.219828	-1.07781	0.12887
Bphy_1974	hypothetical protein	-0.081673	0.999317	0.485352	0.535505
Bphy_1975	two component LuxR family transcriptional regulator	0.989723	0.358398	-1.06074	0.483939
Bphy_1976	hypothetical protein	-0.755536	0.333869	-1.00064	0.140811
Bphy_1977	hypothetical protein	-0.0529952	0.963816	-0.642987	0.557469
Bphy_1978	peptidase M14 carboxypeptidase A	0.453413	0.524595	-1.14731	0.128759
Bphy_1979	hypothetical protein	-0.253207	0.80592	-0.483453	0.763826
Bphy_1980	hypothetical protein	0.311031	0.796208	-0.449156	0.576302
Bphy_1981	putative aminotransferase	-0.415895	0.375537	-0.698732	0.376136
Bphy_1982	glutathione S-transferase domain-containing protein	-0.654565	0.375277	0.443248	0.591538
Bphy_1983	3-hydroxy-acyl-CoA dehydrogenase	-0.557647	0.295637	-0.288207	0.822107
Bphy_1984	enoyl-CoA hydratase	-0.230605	0.973707	-0.831571	0.651001
Bphy_1985	phosphoglycerate mutase	-0.432381	0.566266	-0.459009	0.804615
Bphy_1986	aminoglycoside phosphotransferase	-0.0274297	0.76663	-0.539542	0.55408
Bphy_1987	acyl-CoA dehydrogenase domain-containing protein	-1.5287	0.0235887	-1.65467	0.0215311
Bphy_1988	glutathione S-transferase domain-containing protein	-0.104736	0.752277	-1.34349	0.071158
Bphy_1989	dehydratase	-0.0680952	0.749687	-1.22132	0.713043
Bphy_1990	dehydratase	0.0798521	0.762966	0.479094	0.650706
Bphy_1991	acyl-CoA dehydrogenase domain-containing protein	-0.670824	0.459423	0.0438464	0.853743
Bphy_1992	acyl-CoA dehydrogenase domain-containing protein	-0.00465554	0.909772	0.190502	0.786799
Bphy_1993	hypothetical protein	0.490679	0.37057	0.531028	0.428697
Bphy_1994	NUDIX hydrolase	0.366842	0.689327	-0.98482	0.281798
Bphy_1995	hypothetical protein	-0.610258	0.547727	-1.20168	0.199653
Bphy_1996	NADH dehydrogenase subunit N	-0.255731	0.414021	-0.00493204	0.973845
Bphy_1997	NADH dehydrogenase subunit M	-0.507335	0.153387	-0.851203	0.217901
Bphy_1998	NADH dehydrogenase subunit L	-0.666541	0.178266	-0.329871	0.694461
Bphy_1999	NADH dehydrogenase subunit K	-0.627379	0.813609	0.70318	0.454032
Bphy_2000	NADH dehydrogenase subunit J	-0.495717	0.5383	-0.53841	0.648673
Bphy_2001	NADH dehydrogenase subunit I	0.443538	0.980421	0.829591	0.511103
Bphy_2002	NADH dehydrogenase subunit H	0.448369	0.980191	-0.753284	0.630933
Bphy_2003	NADH dehydrogenase subunit G	-0.32149	0.482441	-0.201034	0.903468
Bphy_2004	NADH-quinone oxidoreductase subunit F	-0.0840923	0.678371	0.287631	0.704851
Bphy_2005	NADH dehydrogenase subunit E	-0.280844	0.641509	0.247994	0.761457
Bphy_2006	NADH dehydrogenase subunit D	0.438222	0.616732	0.700466	0.34622
Bphy_2007	NADH dehydrogenase subunit C	-0.204815	0.424541	0.543666	0.47047
Bphy_2008	NADH dehydrogenase subunit B	-0.250156	0.596498	-1.93277	0.0828364
Bphy_2009	NADH dehydrogenase subunit A	0.115069	0.421131	0.887534	0.397225
Bphy_2010	preprotein translocase subunit SecG	1.01503	0.115379	-0.03926	0.966738
Bphy_2011	triosephosphate isomerase	0.487293	0.77349	0.848465	0.283284
Bphy_2012	PIG3 family NAD(P)H quinone oxidoreductase	0.720619	0.0560636	0.530493	0.387367
Bphy_2013	polynucleotide phosphorylase/polyadenylase	-0.0888349	0.648138	0.041132	1
Bphy_2014	30S ribosomal protein S15	-0.217764	0.728053	0.704269	0.227483
Bphy_2015	branched chain amino acid ABC transporter periplasmic ligand-binding protein	0.388	0.464085	-1.02234	0.149164
[truncated: 5,506 more rows]
